# Supplementary material for: Identification of a large protein network involved in epigenetic transmission in replicating DNA of embryonic stem cells
Source: Nucleic Acids Res. 2014 May 22;42(11):6972–86. doi: 10.1093/nar/gku374 (PMC4066787; doi:10.1093/nar/gku374)
Supplement: SUPPLEMENTARY DATA [file supp_gku374_nar-00461-h-2014-File010.xlsx]

## Sheet: Nascent DNA bound proteins
Table S1: Master table for iPOND-MS in ESCs
1Universal Protein Resource (UniProt) (http://www.uniprot.org/)
2The PANTHER database (Protein ANalysis THrough Evolutionary Relationships) (http://www.pantherdb.org)
3The Cancer Gene Census, Wellcome Trust Sanger Institute Cancer Genome Project (http://www.sanger.ac.uk/genetics/CGP/Census/)
4Nat Cell Biol. 2007 Dec;9(12):1401-12
5Proc Natl Acad Sci U S A. 2006 Oct 3;103(40):14819-24
6Mol Cell. 2009 Jul 31;35(2):228-39
7Cell Rep. 2013 Apr 25;3(4):1105-16.
8J Biol Chem. 2013 Nov 1;288(44):31458-67.
9For references check Figure S5
							Mass Spectrometry data
Uniprot1							Exp I (ESCs)			Exp II (ESCs)			Exp III (ESCs)			Exp IV (ESCs)			Exp V (NIH3T3)			Exp VI (NIH3T3)			Systematic classification			Panther2						Cancer Census3		Cell cycle		Genomic Instability	Self-renewal9		Association with nascent DNA
Symbol	Protein Names	Synonims	Prot Acc	Prot ID	EC Number	Subcellular location	Mascot score	Ratio Mascot score (* indicates only found in pulse experiment)	prot sequences	Mascot score	Ratio Mascot score (* indicates only found in pulse experiment)	prot sequences	Mascot score	Ratio Mascot score (* indicates only found in pulse experiment)	prot sequences	Mascot score	Ratio Mascot score (* indicates only found in pulse experiment)	prot sequences	Mascot score	Ratio Mascot score (* indicates only found in pulse experiment)	prot sequences	Mascot score	Ratio Mascot score (* indicates only found in pulse experiment)	prot sequences	Groups	Subgroups	Replication associated proteins	Family	MF	BP	CC	Prot class	Pathway	Somatic mutation	Germline mutation	NCB4	PNAS5	% gH2AX6	mESCs	hESCs	Fernandez-Capetillo O. lab7	Cortez D. lab8
Zmym5	Zinc finger MYM-type protein 5		ZMYM5_MOUSE	Q3U2E2		Nucleus.	-	-	-	-	-	-	39	*	1	37	*	1		-			-		DNA	Transcription		ZINC FINGER MYM-TYPE PROTEIN 5 (PTHR11697:SF30)
Zmym2	Zinc finger MYM-type protein 2	Zfp198 Znf198	ZMYM2_MOUSE	Q9CU65		Nucleus.	-	-	-	48	*	1	197	*	4	-	-	-		-			-		DNA	Transcription		ZINC FINGER MYM-TYPE PROTEIN 2 (PTHR11697:SF72)						yes
Zfp42	Zinc finger protein 42	Rex-1 Rex1	ZFP42_MOUSE	P22227		Nucleus.	-	-	-	36	*	1	132	*	3	-	-	-		-			-		DNA	Transcription		ZINC FINGER PROTEIN 42 HOMOLOG (PTHR14003:SF8)	transcription factor activity;transcription factor activity	regulation of transcription from RNA polymerase II promoter		zinc finger transcription factor				Cell division defect
Yy1	Transcriptional repressor protein YY1	Ucrbp	TYY1_MOUSE	Q00899		Nucleus matrix.	-	-	-	36	*	1	59	*	1	-	-	-		-			-		DNA	Transcription		TRANSCRIPTIONAL REPRESSOR PROTEIN YY1 (PTHR14003:SF6)	transcription factor activity;transcription factor activity	regulation of transcription from RNA polymerase II promoter		zinc finger transcription factor							Yes	Yes
Yars	Tyrosine--tRNA ligase, cytoplasmic		SYYC_MOUSE	Q91WQ3	6.1.1.1	Cytoplasm.	-	-	-	22	*	1	-	-	-	47	*	1		-			-		Protein metabolism	Protein synthesis		TYROSYL-TRNA SYNTHETASE (PTHR11946:SF8)	aminoacyl-tRNA ligase activity	tRNA aminoacylation for protein translation		aminoacyl-tRNA synthetase
Xrcc1	DNA repair protein XRCC1	Xrcc-1	XRCC1_MOUSE	Q60596		Nucleus.	57	*	1	-	-	-	222	3.63934	2	-	-	-		-			-		DNA	Repair	DNA-primase interaction4	SUBFAMILY NOT NAMED (PTHR11370:SF0)	nucleic acid binding	DNA repair		nucleic acid binding								Yes
Wiz	Protein Wiz		WIZ_MOUSE	O88286		Nucleus.	60	*	1	-	-	-	253	*	4	-	-	-	61	*	1	189	*	2	Chromatin organization/modification			SUBFAMILY NOT NAMED (PTHR15826:SF0)													Yes	Yes
Wdhd1	WD repeat and HMG-box DNA-binding protein 1	And1	WDHD1_MOUSE	P59328		Nucleus , nucleoplasm.	73	*	2	91	*	5	926	12.6849	29	31	*	1		-			-		DNA	Replisome	Replisome factor1, 2	WD REPEAT AND HMG-BOX DNA BINDING PROTEIN 1 (PTHR19932:SF10)	DNA binding	regulation of transcription from RNA polymerase II promoter		DNA binding protein										Yes
Vcp	Transitional endoplasmic reticulum ATPase		TERA_MOUSE	Q01853		Cytoplasm , cytosol. Nucleus.	59	*	1	-	-	-	-	-	-	580	10	11	311	*	9	37	*	2	Cell signaling			CELL DIVISION CONTROL PROTEIN 48 AAA FAMILY PROTEIN (TRANSITIONAL ENDOPLASMIC RETICULUM ATPASE) (PTHR23077:SF18)		intracellular protein transport;exocytosis;protein metabolic process								2.90805
Usp48	Ubiquitin carboxyl-terminal hydrolase 48	Kiaa4202	UBP48_MOUSE	Q3V0C5	3.4.19.12	Cytoplasm. Nucleus.	31	*	1	-	-	-	-	-	-	49	*	1		-			-		Protein metabolism	Protein degradation		SUBFAMILY NOT NAMED (PTHR24006:SF100)	cysteine-type peptidase activity	gamete generation;proteolysis		cysteine protease;cysteine protease
Ung	Uracil-DNA glycosylase	Ung1	UNG_MOUSE	P97931	3.2.2.27	Mitochondrion. Nucleus.	-	-	-	15	*	1	128	5.33333	5	110	*	2		-			-		DNA	Repair	PCNA and RPA interaction10	SUBFAMILY NOT NAMED (PTHR11264:SF0)	hydrolase activity;nucleic acid binding	carbohydrate metabolic process;DNA repair		DNA glycosylase;hydrolase
Uhrf1	E3 ubiquitin-protein ligase UHRF1	Np95	UHRF1_MOUSE	Q8VDF2	6.3.2.-	Nucleus.	392	12.6452	6	-	-	-	-	-	-	142	*	4	198	*	4	420	*	6	Chromatin organization/modification		Immunolocalization5	E3 UBIQUITIN-PROTEIN LIGASE UHRF1 (PTHR14140:SF2)	transcription factor activity;transcription factor activity	nucleobase, nucleoside, nucleotide and nucleic acid transport;cell cycle;nucleobase, nucleoside, nucleotide and nucleic acid metabolic process;cell cycle		zinc finger transcription factor									Yes	Yes
Uchl3	Ubiquitin carboxyl-terminal hydrolase isozyme L3		UCHL3_MOUSE	Q9JKB1	3.4.19.12	Cytoplasm.	-	-	-	-	-	-	42	*	1	32	*	1		-			-		Protein metabolism	Protein degradation		UBIQUITIN CARBOXYL-TERMINAL HYDROLASE ISOZYME L3 (PTHR10589:SF20)	cysteine-type peptidase activity	proteolysis		cysteine protease;cysteine protease
Ubr4	E3 ubiquitin-protein ligase UBR4	Kiaa0462 Zubr1	UBR4_MOUSE	A2AN08	6.3.2.-	Membrane; Multi-pass membrane protein. Cytoplasm. Cytoplasm , cytoskeleton. Nucleus.	-	-	-	22	*	1	-	-	-	403	*	12		-			-		Protein metabolism	Protein degradation		SUBFAMILY NOT NAMED (PTHR21725:SF0)	ubiquitin-protein ligase activity;calcium ion binding;calmodulin binding	spermatogenesis;proteolysis		ubiquitin-protein ligase;calmodulin						3.94626
U2af1	Splicing factor U2AF 35 kDa subunit		U2AF1_MOUSE	Q9D883		Nucleus. Nucleus speckle.	-	-	-	-	-	-	88	*	2	27	*	2		-			-		RNA			SUBFAMILY NOT NAMED (PTHR12620:SF0)	RNA binding	nuclear mRNA splicing, via spliceosome	ribonucleoprotein complex	ribonucleoprotein	mRNA splicing->U2AF65;;mRNA splicing->U2AF35;;;			Cell division defect
Ttc21b	Tetratricopeptide repeat protein 21B	Kiaa1992 Thm1	TT21B_MOUSE	Q0HA38		Cytoplasm , cytoskeleton , cilium axoneme.	-	-	-	-	-	-	30	*	1	29	*	1		-			-		Cell signaling			SUBFAMILY NOT NAMED (PTHR14699:SF0)
Trim33	E3 ubiquitin-protein ligase TRIM33	Kiaa1113	TRI33_MOUSE	Q99PP7	6.3.2.-	Nucleus.	-	-	-	-	-	-	593	5.20175	13	233	*	3		-			-		DNA	Transcription		SUBFAMILY NOT NAMED (PTHR24103:SF118)	ubiquitin-protein ligase activity;transcription factor activity;transcription factor activity;transcription cofactor activity	transcription from RNA polymerase II promoter;proteolysis;establishment or maintenance of chromatin architecture;establishment or maintenance of chromatin architecture		transcription cofactor;nucleic acid binding;ubiquitin-protein ligase		yes
Trim24	Transcription intermediary factor 1-alpha	Tif1 Tif1a	TIF1A_MOUSE	Q64127	6.3.2.-	Nucleus. Cytoplasm.	41	*	1	-	-	-	572	5.24771	19	22	*	2		-			-		DNA	Transcription		SUBFAMILY NOT NAMED (PTHR24103:SF119)	ubiquitin-protein ligase activity;transcription factor activity;transcription factor activity;transcription cofactor activity	regulation of transcription from RNA polymerase II promoter;proteolysis;establishment or maintenance of chromatin architecture;establishment or maintenance of chromatin architecture		transcription cofactor;zinc finger transcription factor;nucleic acid binding;ubiquitin-protein ligase		yes
Top2b	DNA topoisomerase 2-beta		TOP2B_MOUSE	Q64511	5.99.1.3	Nucleus , nucleolus.	-	-	-	-	-	-	693	*	16	256	*	6	119	*	4	191	*	9	DNA	Replisome	Replisome factor1, 2	DNA TOPOISOMERASE 2-BETA (PTHR10169:SF18)	DNA topoisomerase activity;DNA topoisomerase activity;protein binding	mitosis;DNA replication;general transcription from RNA polymerase II promoter;mitosis;chromosome segregation		DNA topoisomerase;isomerase;enzyme modulator	DNA replication->DNA Topoisomerase;;
Tomm34	Mitochondrial import receptor subunit TOM34		TOM34_MOUSE	Q9CYG7		Cytoplasm. Mitochondrion outer membrane; Peripheral membrane protein; Cytoplasmic side.	-	-	-	78	*	3	-	-	-	267	*	3		-			-		Cell signaling			TRANSLOCASE OF OUTER MITOCHONDRIAL MEMBRANE 34 (PTHR22904:SF31)		protein folding		chaperone
Tomm22	Mitochondrial import receptor subunit TOM22 homolog	Tom22	TOM22_MOUSE	Q9CPQ3		Mitochondrion outer membrane; Single-pass membrane protein.	-	-	-	79	*	1	-	-	-	71	*	1		-			-		Cell signaling			SUBFAMILY NOT NAMED (PTHR12504:SF0)	receptor activity			transfer/carrier protein;receptor
Tmpo	Lamina-associated polypeptide 2, isoforms alpha/zeta	Lap2	LAP2A_MOUSE	Q61033		Nucleus. Chromosome.	64	*	1	-	-	-	-	-	-	414	4.26804	7		-			-		Cell structure			SUBFAMILY NOT NAMED (PTHR12019:SF0)	hormone activity	immune system process;cellular defense response		peptide hormone
Tkt	Transketolase		TKT_MOUSE	P40142	2.2.1.1		52	*	1	-	-	-	-	-	-	187	*	9		-			-		carbohydrate/lipid metabolism			TRANSKETOLASE (PTHR11624:SF2)	transketolase activity	vitamin metabolic process;pentose-phosphate shunt		transketolase
Timeless	Protein timeless homolog	Tim1 Timeless1	TIM_MOUSE	Q9R1X4		Nucleus.	-	-	-	-	-	-	288	4.8	8	96	*	2		-			-		DNA	Replisome	Replisome associated factor19	TIMELESS (PTHR22940:SF7)								S arrest		7.87819				Yes
Thrap3	Thyroid hormone receptor-associated protein 3	Trap150	TR150_MOUSE	Q569Z6		Nucleus.	-	-	-	42	*	1	-	-	-	72	*	2		-			-		RNA			THYROID HORMONE RECEPTOR-ASSOCIATED PROTEIN 3 (PTHR15268:SF7)	receptor activity;transcription factor activity;DNA polymerase processivity factor activity;transcription factor activity	cell cycle;DNA replication;transcription initiation from RNA polymerase II promoter;cell cycle		transcription factor;receptor;DNA polymerase processivity factor		yes
Tex10	Testis-expressed sequence 10 protein		TEX10_MOUSE	Q3URQ0		Nucleus membrane; Multi-pass membrane protein. Nucleus , nucleolus.	-	-	-	31	*	1	-	-	-	21	*	1		-			-		Chromatin organization/modification			TESTIS EXPRESSED GENE 10-RELATED										1.61355
Tcea1	Transcription elongation factor A protein 1	Tceat	TCEA1_MOUSE	P10711		Nucleus.	121	3.90323	3	-	-	-	558	*	16	31	*	1		-			-		DNA	Transcription		SUBFAMILY NOT NAMED (PTHR11477:SF0)	transcription factor activity;transcription factor activity	RNA elongation from RNA polymerase II promoter		transcription factor;nucleic acid binding		yes							Yes
Supt16h	FACT complex subunit SPT16	Fact140 Factp140	SP16H_MOUSE	Q920B9		Nucleus. Chromosome.	650	8.90411	12	-	-	-	3593	3.30543	47	903	37.625	18	432	*	11	794	*	14	DNA	Replisome	Replisome factor1, 2	CHROMATIN-SPECIFIC TRANSCRIPTION ELONGATION FACTOR FACT (PTHR13980:SF7)	transcription factor activity;transcription factor activity;transcription cofactor activity	cell cycle;regulation of transcription from RNA polymerase II promoter;cell cycle		transcription cofactor;nucleic acid binding							Yes		Yes
Sumo1	Small ubiquitin-related modifier 1	Smt3c Smt3h3 Ubl1	SUMO1_MOUSE	P63166		Nucleus membrane. Nucleus speckle. Cytoplasm.	58	*	2	-	-	-	-	-	-	26	*	1		-			-		Cell signaling	Sumoilation	PCNA sumoilation16	SMALL UBIQUITIN-RELATED MODIFIER 1 (PTHR10562:SF8)		negative regulation of apoptosis;mitosis;protein modification process;mitosis;chromosome segregation			p53 pathway->Small ubiquitin-like modifier 1;;				G2M	35.1857
Ssu72	RNA polymerase II subunit A C-terminal domain phosphatase SSU72		SSU72_MOUSE	Q9CY97	3.1.3.16	Nucleus. Cytoplasm.	-	-	-	59	*	1	-	-	-	64	*	1		-			-		RNA			RNA POLYMERASE II SUBUNIT A C-TERMINAL DOMAIN PHOSPHATASE SSU72 (PTHR20383:SF9)	phosphoprotein phosphatase activity;phosphoprotein phosphatase activity	transcription initiation from RNA polymerase II promoter;termination of RNA polymerase II transcription	nucleus	protein phosphatase;protein phosphatase							Yes
Ssrp1	FACT complex subunit SSRP1		SSRP1_MOUSE	Q08943		Nucleus. Chromosome.	300	*	6	-	-	-	-	-	-	443	*	8	202	*	6	572	*	11	DNA	Replisome	Replisome factor1, 2	STRUCTURE-SPECIFIC RECOGNITION PROTEIN 1 (PTHR13711:SF2)	transcription factor activity;chromatin binding;transcription factor activity	regulation of transcription from RNA polymerase II promoter		HMG box transcription factor;chromatin/chromatin-binding protein							Yes		Yes
Spata5	Spermatogenesis-associated protein 5	Spaf	SPAT5_MOUSE	Q3UMC0		Cytoplasm. Mitochondrion.	-	-	-	37	*	1	-	-	-	104	*	2		-			-		Cell signaling			SPERMATOGENESIS ASSOCIATED FACTOR (PTHR23077:SF19)		intracellular protein transport;exocytosis;protein metabolic process
Snw1	SNW domain-containing protein 1	Skiip	SNW1_MOUSE	Q9CSN1		Nucleus.	-	-	-	35	*	1	-	-	-	107	*	3		-			-		RNA			SUBFAMILY NOT NAMED (PTHR12096:SF0)	transcription factor activity;transcription factor activity	transcription from RNA polymerase II promoter		transcription factor					G2M	35.1857
Snrpa	U1 small nuclear ribonucleoprotein A	Rnu1a-1	SNRPA_MOUSE	Q62189		Nucleus.	44	*	1	40	*	1	-	-	-	24	*	1		-			-		RNA			U1 SMALL NUCLEAR RIBONUCLEOPROTEIN A (PTHR10501:SF2)	RNA splicing factor activity, transesterification mechanism;mRNA binding	nuclear mRNA splicing, via spliceosome	nucleus	mRNA splicing factor	mRNA splicing->U2;;
Smarcb1	SWI/SNF-related matrix-associated actin-dependent regulator of chromatin subfamily B member 1	Baf47 Ini1 Snf5l1	SNF5_MOUSE	Q9Z0H3		Nucleus.	91	*	1	-	-	-	-	-	-	112	*	2		-			-		Chromatin organization/modification			SNF5 (PTHR10019:SF0)	DNA binding	mRNA transcription;transcription from RNA polymerase II promoter;establishment or maintenance of chromatin architecture;establishment or maintenance of chromatin architecture		DNA binding protein	Wnt signaling pathway->Switched/Sucrose Non Fermentation;;	yes	yes
Smarcad1	SWI/SNF-related matrix-associated actin-dependent regulator of chromatin subfamily A containing DEAD/H box 1	Etl1 Kiaa1122	SMRCD_MOUSE	Q04692	3.6.4.12	Nucleus.	-	-	-	-	-	-	1453	9.88435	29	248	*	4		-			-		Chromatin organization/modification		PCNA interaction14	SWI/SNF-RELATED MATRIX-ASSOCIATED ACTIN-DEPENDENT REGULATOR OF CHROMATIN SUBFAMILY A CONTAINING DEAD/H BOX 1 (PTHR10799:SF226)	DNA helicase activity;nucleic acid binding	regulation of transcription from RNA polymerase II promoter;DNA repair;DNA recombination;establishment or maintenance of chromatin architecture;establishment or maintenance of chromatin architecture		DNA helicase;helicase										Yes
Smarca5	SWI/SNF-related matrix-associated actin-dependent regulator of chromatin subfamily A member 5	Snf2h	SMCA5_MOUSE	Q91ZW3	3.6.4.-	Nucleus.	557	3.97857	14	-	-	-	-	-	-	297	*	11	271	*	14	766	*	18	Chromatin organization/modification		PCNA interaction15	SWI/SNF-RELATED MATRIX-ASSOCIATED ACTIN-DEPENDENT REGULATOR OF CHROMATIN SUBFAMILY A MEMBER 5 (PTHR10799:SF211)	DNA helicase activity;nucleic acid binding	regulation of transcription from RNA polymerase II promoter;DNA repair;DNA recombination;establishment or maintenance of chromatin architecture;establishment or maintenance of chromatin architecture		DNA helicase;helicase	Wnt signaling pathway->Switched/Sucrose Non Fermentation;;									Yes
Smarca1	Probable global transcription activator SNF2L1	Snf2l	SMCA1_MOUSE	Q6PGB8	3.6.4.-	Nucleus.	119	4.57692	3	-	-	-	-	-	-	167	*	4		-			-		Chromatin organization/modification			GLOBAL TRANSCRIPTION ACTIVATOR SNF2L1 (PTHR10799:SF210)	DNA helicase activity;nucleic acid binding	regulation of transcription from RNA polymerase II promoter;DNA repair;DNA recombination;establishment or maintenance of chromatin architecture;establishment or maintenance of chromatin architecture		DNA helicase;helicase	Wnt signaling pathway->Switched/Sucrose Non Fermentation;;					1.79419				Yes
Slc25a3	Phosphate carrier protein, mitochondrial		MPCP_MOUSE	Q8VEM8		Mitochondrion inner membrane; Multi-pass membrane protein.	-	-	-	60	*	1	-	-	-	31	*	1		-			-		Cell signaling			SUBFAMILY NOT NAMED (PTHR24089:SF50)	transmembrane transporter activity	phosphate transport;phosphate metabolic process	mitochondrial inner membrane;organelle	mitochondrial carrier protein;transfer/carrier protein
Skiv2l2	Superkiller viralicidic activity 2-like 2		SK2L2_MOUSE	Q9CZU3	3.6.4.13	Nucleus , nucleolus.	-	-	-	68	3.09091	2	187	*	3	70	*	2		-			-		RNA			HELICASE SKI2W (PTHR11752:SF2)	DNA helicase activity;hydrolase activity;nucleic acid binding	meiosis;nucleobase, nucleoside, nucleotide and nucleic acid metabolic process;meiosis		DNA helicase;helicase;hydrolase							Yes
Sf3b3	Splicing factor 3B subunit 3	Kiaa0017	SF3B3_MOUSE	Q921M3		Nucleus.	42	*	1	-	-	-	-	-	-	347	5.33846	7		-			-		RNA			SPLICING FACTOR 3B SUBUNIT 3 (SPLICEOSOME-ASSOCIATED PROTEIN 130)(SAP 130) (PTHR10644:SF1)	RNA splicing factor activity, transesterification mechanism;damaged DNA binding;poly(A) RNA binding	nuclear mRNA splicing, via spliceosome;mRNA polyadenylation;DNA repair		damaged DNA-binding protein;mRNA polyadenylation factor;mRNA splicing factor				G2 arrest		9.30975
Setdb1	Histone-lysine N-methyltransferase SETDB1	Eset Kiaa0067	SETB1_MOUSE	O88974	2.1.1.43	Nucleus. Chromosome.	-	-	-	-	-	-	335	4.1358	10	114	*	1		-			-		Chromatin organization/modification		CAF1 binding18	HISTONE-LYSINE N-METHYLTRANSFERASE SETD2 (EC 2.1.1.43)(SET DOMAIN-CONTAINING PRO (PTHR22884:SF40)	methyltransferase activity;DNA binding	nucleobase, nucleoside, nucleotide and nucleic acid metabolic process;establishment or maintenance of chromatin architecture;establishment or maintenance of chromatin architecture		methyltransferase;DNA binding protein							Yes
Sestd1	SEC14 domain and spectrin repeat-containing protein 1		SESD1_MOUSE	Q80UK0			-	-	-	35	*	1	28	*	1	-	-	-		-			-		Cell signaling			DUO RELATED (PTHR22826:SF19)	protein binding;small GTPase regulator activity;guanyl-nucleotide exchange factor activity	neurological system process;G-protein coupled receptor protein signaling pathway;G-protein coupled receptor protein signaling pathway		guanyl-nucleotide exchange factor				G0/1 arrest
Senp3	Sentrin-specific protease 3	Smt3ip Smt3ip1	SENP3_MOUSE	Q9EP97	3.4.22.68	Nucleus , nucleolus. Nucleus , nucleoplasm.	-	-	-	37	*	1	-	-	-	117	*	2		-			-		Protein metabolism	Protein degradation		SUBFAMILY NOT NAMED (PTHR12606:SF0)	peptidase activity	proteolysis;protein modification process		protease;protease
Sdha	Succinate dehydrogenase [ubiquinone] flavoprotein subunit, mitochondrial		DHSA_MOUSE	Q8K2B3	1.3.5.1	Mitochondrion inner membrane; Peripheral membrane protein; Matrix side.	-	-	-	65	*	1	-	-	-	199	*	2		-			-		carbohydrate/lipid metabolism			SUCCINATE DEHYDROGENASE 2 FLAVOPROTEIN SUBUNIT (PTHR11632:SF5)	oxidoreductase activity	oxidative phosphorylation;respiratory electron transport chain;carbohydrate metabolic process		dehydrogenase
Sall3	Sal-like protein 3	Sal	SALL3_MOUSE	Q62255		Nucleus.	-	-	-	31	*	1	-	-	-	64	*	1		-			-		DNA	Transcription		SAL-LIKE PROTEIN 3 (ZINC FINGER PROTEIN SALL3) (PTHR23233:SF19)	transcription factor activity;transcription factor activity	regulation of transcription from RNA polymerase II promoter		zinc finger transcription factor;nucleic acid binding
Sae1	SUMO-activating enzyme subunit 1	Aos1 Sua1 Ubl1a1 Uble1a	SAE1_MOUSE	Q9R1T2		Nucleus.	32	*	1	-	-	-	-	-	-	39	*	1		-			-		Cell signaling	Sumoilation		SUMO-ACTIVATING ENZYME SUBUNIT 1 (PTHR10953:SF30)	ligase activity	intracellular protein transport;nuclear transport;intracellular signaling cascade;coenzyme metabolic process;protein modification process;proteolysis;intracellular signaling cascade		transfer/carrier protein;ligase	Ubiquitin proteasome pathway->Ubiquitin activating enzyme E1;;
Rps27l	40S ribosomal protein S27-like		RS27L_MOUSE	Q6ZWY3			-	-	-	68	*	1	-	-	-	123	4.73077	2		-			-		Protein metabolism	Protein synthesis		SUBFAMILY NOT NAMED (PTHR11594:SF0)	structural constituent of ribosome;nucleic acid binding	translation		ribosomal protein					S+G2M
Rps27	40S ribosomal protein S27		RS27_MOUSE	Q6ZWU9			-	-	-	68	*	1	-	-	-	134	5.15385	2		-			-		Protein metabolism	Protein synthesis		SUBFAMILY NOT NAMED (PTHR11594:SF0)	structural constituent of ribosome;nucleic acid binding	translation		ribosomal protein
Rps15	40S ribosomal protein S15	Rig	RS15_MOUSE	P62843			-	-	-	21	*	1	31	*	1	93	*	1		-			-		Protein metabolism	Protein synthesis		40S RIBOSOMAL PROTEIN S15 (PTHR11880:SF2)	structural constituent of ribosome;nucleic acid binding	translation		ribosomal protein					G2M	35.1857
Rps12	40S ribosomal protein S12		RS12_MOUSE	P63323		Cytoplasm.	-	-	-	26	*	1	-	-	-	48	*	2		-			-		Protein metabolism	Protein synthesis		SUBFAMILY NOT NAMED (PTHR11843:SF0)	structural constituent of ribosome;nucleic acid binding	translation		ribosomal protein					G2M	35.1857
Rprd1b	Regulation of nuclear pre-mRNA domain-containing protein 1B	Crept	RPR1B_MOUSE	Q9CSU0		Nucleus.	-	-	-	-	-	-	89	4.68421	1	84	*	1		-			-		RNA			SUBFAMILY NOT NAMED (PTHR12460:SF0)	protein binding;kinase inhibitor activity;kinase regulator activity			kinase inhibitor				Cell division defect	G1		Yes
Rpl31	60S ribosomal protein L31		RL31_MOUSE	P62900			-	-	-	-	-	-	56	*	1	57	*	3		-			-		Protein metabolism	Protein synthesis		60S RIBOSOMAL PROTEIN L31 (PTHR10956:SF0)	structural constituent of ribosome;nucleic acid binding	translation		ribosomal protein				S arrest
Rpf2	Ribosome production factor 2 homolog	Bxdc1	RPF2_MOUSE	Q9JJ80		Nucleus , nucleolus.	-	-	-	33	*	1	54	*	2	-	-	-		-			-		RNA			SUBFAMILY NOT NAMED (PTHR12728:SF0)	nuclease activity;nucleic acid binding	nucleobase, nucleoside, nucleotide and nucleic acid metabolic process		nuclease				G0/1 arrest
Rpa1	Replication protein A 70 kDa DNA-binding subunit		RFA1_MOUSE	Q8VEE4		Nucleus.	175	3.30189	5	223	4.84783	12	-	-	-	521	12.1163	11	438	*	9	368	*	9	DNA	Replisome	Replisome factor1, 2	SUBFAMILY NOT NAMED (PTHR23273:SF0)	single-stranded DNA binding	cell cycle;DNA replication;cell cycle		DNA binding protein				S arrest	S+G2M	35.9283			Yes
Rnaseh2c	Ribonuclease H2 subunit C	Ayp1	RNH2C_MOUSE	Q9CQ18		Nucleus.	-	-	-	178	*	4	63	*	2	19	*	1		-			-		RNA		Replisome factor1, 2	SUBFAMILY NOT NAMED (PTHR21726:SF9)	transferase activity, transferring glycosyl groups			glycosyltransferase				G0/1 arrest						Yes
Rnaseh2b	Ribonuclease H2 subunit B	Dleu8	RNH2B_MOUSE	Q80ZV0		Nucleus.	-	-	-	86	*	5	305	*	10	-	-	-		-			-		RNA		Replisome factor1, 2	SUBFAMILY NOT NAMED (PTHR13383:SF4)													Yes
Rnaseh2a	Ribonuclease H2 subunit A	Rnasehi	RNH2A_MOUSE	Q9CWY8	3.1.26.4	Nucleus.	77	*	1	-	-	-	-	-	-	32	*	1		-			-		RNA		Replisome factor1, 2	RIBONUCLEASE H2 SUBUNIT A (PTHR10954:SF7)	endoribonuclease activity;nucleic acid binding	RNA catabolic process		endoribonuclease;nuclease;hydrolase
Rfc5	Replication factor C subunit 5		RFC5_MOUSE	Q9D0F6		Nucleus.	58	*	1	62	*	2	257	6.11905	9	205	*	6	271	*	6	131	*	5	DNA	Replisome	Replisome factor1, 2	SUBFAMILY NOT NAMED (PTHR11669:SF0)	DNA-directed DNA polymerase activity;nucleotidyltransferase activity;nucleic acid binding	cell cycle;DNA replication;cell cycle		nucleotidyltransferase;DNA-directed DNA polymerase									Yes	Yes
Rfc4	Replication factor C subunit 4		RFC4_MOUSE	Q99J62		Nucleus.	146	*	3	285	5.18182	9	939	3.66797	19	138	*	5	208	*	6	182	*	6	DNA	Replisome	Replisome factor1, 2	SUBFAMILY NOT NAMED (PTHR11669:SF0)	DNA-directed DNA polymerase activity;nucleotidyltransferase activity;nucleic acid binding	cell cycle;DNA replication;cell cycle		nucleotidyltransferase;DNA-directed DNA polymerase									Yes	Yes
Rfc3	Replication factor C subunit 3		RFC3_MOUSE	Q8R323		Nucleus.	143	*	3	183	*	6	1004	3.03323	20	182	*	5	102	*	6	139	*	5	DNA	Replisome	Replisome factor1, 2	SUBFAMILY NOT NAMED (PTHR11669:SF0)	DNA-directed DNA polymerase activity;nucleotidyltransferase activity;nucleic acid binding	cell cycle;DNA replication;cell cycle		nucleotidyltransferase;DNA-directed DNA polymerase									Yes	Yes
Rfc2	Replication factor C subunit 2		RFC2_MOUSE	Q9WUK4		Nucleus.	240	*	6	316	4.57971	9	782	3.49107	12	203	*	6	212	*	7	168	*	6	DNA	Replisome	Replisome factor1, 2	SUBFAMILY NOT NAMED (PTHR11669:SF0)	DNA-directed DNA polymerase activity;nucleotidyltransferase activity;nucleic acid binding	cell cycle;DNA replication;cell cycle		nucleotidyltransferase;DNA-directed DNA polymerase					G2M	4.40789			Yes	Yes
Rfc1	Replication factor C subunit 1	Ibf-1 Recc1	RFC1_MOUSE	P35601		Nucleus.	280	*	6	325	4.77941	10	1780	21.9753	28	158	*	8	187	*	4	209	*	8	DNA	Replisome	Replisome factor1, 2	REPLICATION FACTOR C LARGE SUBUNIT (PTHR11107:SF9)	double-stranded DNA binding	cell cycle;DNA replication;cell cycle		DNA binding protein									Yes	Yes
Rbm39	RNA-binding protein 39	Caper Rnpc2	RBM39_MOUSE	Q8VH51		Nucleus.	-	-	-	44	*	3	-	-	-	90	*	1		-			-		RNA			SUBFAMILY NOT NAMED (PTHR24012:SF39)	RNA splicing factor activity, transesterification mechanism;mRNA binding	nuclear mRNA splicing, via spliceosome		mRNA splicing factor
Rbm3	Putative RNA-binding protein 3		RBM3_MOUSE	O89086		Nucleus. Cytoplasm. Cell projection , dendrite.	-	-	-	75	3.125	1	-	-	-	60	*	1		-			-		RNA			SUBFAMILY NOT NAMED (PTHR24012:SF103)	RNA binding	nuclear mRNA splicing, via spliceosome		RNA binding protein
Rbbp7	Histone-binding protein RBBP7	Rbap46	RBBP7_MOUSE	Q60973		Nucleus.	152	4.60606	2	56	*	2	-	-	-	79	*	3		-			-		Chromatin organization/modification			HYPOTHETICAL PROTEIN (PTHR22850:SF60)		nucleobase, nucleoside, nucleotide and nucleic acid metabolic process;establishment or maintenance of chromatin architecture;establishment or maintenance of chromatin architecture							G1
Rbbp4	Histone-binding protein RBBP4	Rbap48	RBBP4_MOUSE	Q60972		Nucleus.	159	*	2	-	-	-	-	-	-	103	*	4		-			-		Chromatin organization/modification			RETINOBLASTOMA-BINDING PROTEIN 4 (RBBP4) (PTHR22850:SF27)		nucleobase, nucleoside, nucleotide and nucleic acid metabolic process;establishment or maintenance of chromatin architecture;establishment or maintenance of chromatin architecture						S arrest
Rap1b	Ras-related protein Rap-1b		RAP1B_MOUSE	Q99JI6		Cell membrane. Cytoplasm , cytosol. Cell junction.	-	-	-	56	*	1	-	-	-	204	3.1875	1		-			-		Cell signaling	GTP-binding		SUBFAMILY NOT NAMED (PTHR24070:SF0)	GTPase activity;protein binding	MAPKKK cascade;cell adhesion;MAPKKK cascade;cell adhesion		small GTPase	Heterotrimeric G-protein signaling pathway-Gq alpha and Go alpha mediated pathway->Ras associated protein 1;;Integrin signalling pathway->Rap1;;Heterotrimeric G-protein signaling pathway-Gi alpha and Gs alpha mediated pathway->Ras related protein 1;;;;
Rad50	DNA repair protein RAD50		RAD50_MOUSE	P70388	3.6.-.-	Nucleus. Chromosome , telomere.	-	-	-	53	*	3	467	16.6786	12	-	-	-		-			-		DNA	Repair	RPA interaction3	RAD50 (PTHR18867:SF11)	exodeoxyribonuclease activity;endodeoxyribonuclease activity;ATPase activity, coupled to transmembrane movement of substances;transmembrane transporter activity;damaged DNA binding	DNA repair;DNA recombination		ATP-binding cassette (ABC) transporter;damaged DNA-binding protein;endodeoxyribonuclease;exodeoxyribonuclease;nuclease;hydrolase									Yes
Rab5c	Ras-related protein Rab-5C		RAB5C_MOUSE	P35278		Cell membrane; Lipid-anchor; Cytoplasmic side. Early endosome membrane; Lipid-anchor. Melanosome.	-	-	-	37	*	1	-	-	-	102	3.51724	3		-			-		Cell signaling	GTP-binding		SUBFAMILY NOT NAMED (PTHR24073:SF132)	GTPase activity;protein binding	intracellular protein transport;receptor-mediated endocytosis;intracellular signaling cascade;intracellular signaling cascade		small GTPase
Qrich1	Glutamine-rich protein 1		QRIC1_MOUSE	Q3UA37			-	-	-	24	*	1	-	-	-	32	*	2		-			-		Unknown			GLUTAMINE-RICH PROTEIN 1 (PTHR11697:SF25)
Ptges3	Prostaglandin E synthase 3	Sid3177 Tebp	TEBP_MOUSE	Q9R0Q7	5.3.99.3	Cytoplasm.	-	-	-	27	*	1	-	-	-	42	*	1		-			-		Cell signaling			SUBFAMILY NOT NAMED (PTHR22932:SF3)		protein complex assembly;protein folding		chaperone
Psmd5	26S proteasome non-ATPase regulatory subunit 5	Kiaa0072	PSMD5_MOUSE	Q8BJY1			-	-	-	63	*	1	-	-	-	39	*	1		-			-		Protein metabolism	Protein degradation		26S PROTEASOME NON-ATPASE REGULATORY SUBUNIT 5 (26S PROTEASOME SUBUNIT S5B) (26S PROTEASE SUBUNIT S5 BASIC) (PTHR13554:SF6)									G2M	1.87391
Psmb8	Proteasome subunit beta type-8	Lmp7 Mc13	PSB8_MOUSE	P28063	3.4.25.1	Cytoplasm. Nucleus.	-	-	-	-	-	-	46	*	1	43	*	1		-			-		Protein metabolism	Protein degradation		PROTEASOME SUBUNIT BETA TYPE 5,8 (PTHR11599:SF3)	peptidase activity	proteolysis		protease;protease	Ubiquitin proteasome pathway->26S proteasome;;
Prim2	DNA primase large subunit		PRI2_MOUSE	P33610	2.7.7.-		95	*	2	49	*	1	441	10.7561	11	136	*	3	107	*	2	74	*	3	DNA	Replisome	Replisome factor1, 2	DNA PRIMASE LARGE SUBUNIT (PTHR10537:SF0)	DNA primase activity;nucleotidyltransferase activity;nucleic acid binding	cell cycle;DNA replication;cell cycle		nucleotidyltransferase;primase	DNA replication->Primase;;								Yes
Ppp4c	Serine/threonine-protein phosphatase 4 catalytic subunit	Ppp4 Ppx	PP4C_MOUSE	P97470	3.1.3.16	Cytoplasm. Nucleus. Cytoplasm , cytoskeleton , centrosome.	-	-	-	38	*	1	-	-	-	40	*	1		-			-		Cell signaling	Phosphatase		SERINE/THREONINE PROTEIN PHOSPHATASE 4 CATALYTIC SUBUNIT (PP4C) (PROTEIN PHOSPHATASE X) (PTHR11668:SF22)	phosphoprotein phosphatase activity;phosphoprotein phosphatase activity			protein phosphatase;protein phosphatase	FGF signaling pathway->protein phosphatase 2A;;			G2 arrest			Yes
Ppp1ca	Serine/threonine-protein phosphatase PP1-alpha catalytic subunit	Ppp1a	PP1A_MOUSE	P62137	3.1.3.16	Cytoplasm. Nucleus. Nucleus , nucleoplasm. Nucleus , nucleolus.	-	-	-	50	*	1	-	-	-	77	*	5	126	*	6	78	*	2	Cell signaling	Phosphatase		SERINE/THREONINE PROTEIN PHOSPHATASE (PTHR11668:SF121)	phosphoprotein phosphatase activity;phosphoprotein phosphatase activity	apoptosis;meiosis;glycogen metabolic process;mRNA processing;protein amino acid phosphorylation;meiosis		protein phosphatase;protein phosphatase	Dopamine receptor mediated signaling pathway->Protein Phosphatase-1;;
Ppm1g	Protein phosphatase 1G	Fin13 Ppm1c	PPM1G_MOUSE	Q61074	3.1.3.16	Nucleus.	32	*	1	-	-	-	-	-	-	57	*	1		-			-		Cell signaling	Phosphatase		PROTEIN PHOSPHATASE 2C GAMMA (PTHR13832:SF91)	phosphoprotein phosphatase activity;phosphoprotein phosphatase activity	MAPKKK cascade;protein amino acid phosphorylation;MAPKKK cascade		protein phosphatase;protein phosphatase
Pole	DNA polymerase epsilon catalytic subunit A	Pole1	DPOE1_MOUSE	Q9WVF7	2.7.7.7	Nucleus.	-	-	-	51	*	2	535	9.38596	21	160	*	6	95	*	2	83	*	4	DNA	Replisome	Replisome factor1, 2	DNA POLYMERASE EPSILON CATALYTIC SUBUNIT A (PTHR10670:SF0)								S arrest					Yes	Yes
Pold3	DNA polymerase delta subunit 3		DPOD3_MOUSE	Q9EQ28		Nucleus.	33	*	1	34	*	1	201	7.44444	3	-	-	-		-			-		DNA	Replisome	Replisome factor1, 2	SUBFAMILY NOT NAMED (PTHR17598:SF11)													Yes
Pold2	DNA polymerase delta subunit 2		DPOD2_MOUSE	O35654	2.7.7.7	Nucleus.	32	*	0	46	*	1	313	4.06494	4	186	*	4		-			-		DNA	Replisome	Replisome factor1, 2	DNA POLYMERASE DELTA SUBUNIT 2 (PTHR10416:SF0)	DNA-directed DNA polymerase activity;nucleic acid binding	cell cycle;DNA repair;DNA replication;cell cycle		transferase;DNA-directed DNA polymerase	DNA replication->Pol delta;;
Pold1	DNA polymerase delta catalytic subunit		DPOD1_MOUSE	P52431	2.7.7.7	Nucleus.	59	*	2	121	*	7	1055	20.6863	28	111	*	4	77	*	2	105	*	4	DNA	Replisome	Replisome factor1, 2	DNA POLYMERASE DELTA CATALYTIC SUBUNIT (PTHR10322:SF11)	DNA-directed DNA polymerase activity;exodeoxyribonuclease activity;nucleic acid binding	cell cycle;DNA recombination;DNA repair;DNA replication;cell cycle		DNA-directed DNA polymerase;exodeoxyribonuclease;nuclease	DNA replication->Pol delta;;								Yes	Yes
Pola2	DNA polymerase alpha subunit B		DPOA2_MOUSE	P33611		Nucleus.	-	-	-	61	*	2	-	-	-	64	*	2	94	*	3	69	*	2	DNA	Replisome	Replisome factor1, 2	DNA POLYMERASE 2 ALPHA 70 KDA SUBUNIT (POLA2) (PTHR23061:SF1)	DNA-directed DNA polymerase activity;nucleic acid binding	cell cycle;DNA replication;cell cycle		DNA-directed DNA polymerase						13.2042
Pola1	DNA polymerase alpha catalytic subunit	Pola	DPOLA_MOUSE	P33609	2.7.7.7	Nucleus.	-	-	-	-	-	-	714	5.80488	25	225	*	5	176	*	4	87	*	2	DNA	Replisome	Replisome factor1, 2	DNA POLYMERASE ALPHA CATALYTIC SUBUNIT (PTHR10322:SF3)	DNA-directed DNA polymerase activity;exodeoxyribonuclease activity;nucleic acid binding	cell cycle;DNA recombination;DNA repair;DNA replication;cell cycle		DNA-directed DNA polymerase;exodeoxyribonuclease;nuclease	DNA replication->Pol alpha;;			S arrest	S				Yes
Pmvk	Phosphomevalonate kinase		PMVK_MOUSE	Q9D1G2	2.7.4.2	Peroxisome.	-	-	-	36	*	1	29	*	1	-	-	-		-			-		carbohydrate/lipid metabolism			SUBFAMILY NOT NAMED (PTHR13101:SF0)	kinase activity	cholesterol metabolic process		kinase;kinase	Cholesterol biosynthesis->Phosphomevalonate kinase;;					3.95658
Pmm2	Phosphomannomutase 2		PMM2_MOUSE	Q9Z2M7	5.4.2.8	Cytoplasm.	-	-	-	32	*	1	-	-	-	59	*	1		-			-		carbohydrate/lipid metabolism			PHOSPHOMANNOMUTASE 2 (PTHR10466:SF2)	intramolecular transferase activity	monosaccharide metabolic process		mutase	Mannose metabolism->P-Mannose mutase;;
Pin1	Peptidyl-prolyl cis-trans isomerase NIMA-interacting 1		PIN1_MOUSE	Q9QUR7	5.2.1.8	Nucleus. Nucleus speckle. Cytoplasm.	-	-	-	31	*	2	-	-	-	146	*	3		-			-		Cell signaling			PEPTIDYL-PROLYL CIS-TRANS ISOMERASE NIMA-INTERACTING 1 (ROTAMASE PIN1)(PPIASE PIN1) (PTHR10657:SF4)	isomerase activity	mitosis;protein folding;cytokinesis;mitosis		isomerase
Pias4	E3 SUMO-protein ligase PIAS4	Piasg	PIAS4_MOUSE	Q9JM05	6.3.2.-	Nucleus , PML body.	58	*	1	-	-	-	119	*	2	-	-	-		-			-		Cell signaling	Sumoilation		E3 SUMO-PROTEIN LIGASE PIAS4 (PTHR10782:SF9)	ligase activity	protein modification process		ligase	JAK/STAT signaling pathway->Protein inhibitors of activated STATs;;Interferon-gamma signaling pathway->Protein inhibitors of activated STATs;;;
Pias1	E3 SUMO-protein ligase PIAS1	Ddxbp1	PIAS1_MOUSE	O88907	6.3.2.-	Nucleus speckle.	42	*	1	-	-	-	217	*	2	-	-	-		-			-		Cell signaling	Sumoilation		E3 SUMO-PROTEIN LIGASE PIAS1 (PTHR10782:SF11)	ligase activity	protein modification process		ligase	JAK/STAT signaling pathway->Protein inhibitors of activated STATs;;Interferon-gamma signaling pathway->Protein inhibitors of activated STATs;;;
Phf17	Protein Jade-1	Jade1 Kiaa1807	JADE1_MOUSE	Q6ZPI0		Cytoplasm. Nucleus.	42	*	1	-	-	-	-	-	-	36	*	1		-			-		Chromatin organization/modification			JADE1L PROTEIN (PTHR13793:SF26)	transcription factor activity;transcription factor activity	transcription initiation from RNA polymerase II promoter		zinc finger transcription factor;nucleic acid binding
Pcna	Proliferating cell nuclear antigen		PCNA_MOUSE	P17918		Nucleus.	1230	7.5	7	806	10.075	13	1828	5.74843	15	378	10.8	8	389	*	9	900	18	15	DNA	Replisome	Replisome factor1, 2	SUBFAMILY NOT NAMED (PTHR11352:SF0)	nucleic acid binding;DNA polymerase processivity factor activity	cell cycle;DNA repair;DNA replication;cell cycle		DNA polymerase processivity factor	DNA replication->PCNA;;			S arrest			Yes		Yes	Yes
Pard3	Partitioning defective 3 homolog	Par3	PARD3_MOUSE	Q99NH2		Endomembrane system. Cell junction. Cell junction , tight junction. Cytoplasm , cell cortex. Cytoplasm , cytoskeleton.	-	-	-	19	*	1	-	-	-	18	*	1		-			-		Cell signaling			PARTITIONING DEFECTIVE 3, PAR-3 (PTHR16484:SF3)		cell adhesion;cell adhesion;cellular component morphogenesis;cellular component morphogenesis;cellular component morphogenesis	tight junction	tight junction
Pak1ip1	p21-activated protein kinase-interacting protein 1		PK1IP_MOUSE	Q9DCE5		Nucleus , nucleolus.	-	-	-	56	*	1	220	*	4	-	-	-		-			-		Cell signaling			PAK INHIBITOR SKB15 (PTHR22847:SF49)	protein binding;kinase inhibitor activity;kinase regulator activity	transcription from RNA polymerase II promoter		kinase inhibitor
Paf	PCNA-associated factor	Paf	PAF_MOUSE	Q9CQX4		Nucleus. Mitochondrion.	-	-	-	55	*	3	64	*	3	-	-	-		-			-		DNA	Replisome	PCNA interaction12	SUBFAMILY NOT NAMED (PTHR15679:SF2)
Orc6	Origin recognition complex subunit 6	Orc6l	ORC6_MOUSE	Q9WUJ8		Nucleus.	-	-	-	45	*	2	98	*	2	-	-	-		-			-		DNA	Replisome		SUBFAMILY NOT NAMED (PTHR13394:SF0)	DNA replication origin binding	cell cycle;DNA replication;cell cycle		replication origin binding protein
Nudc	Nuclear migration protein nudC		NUDC_MOUSE	O35685		Cytoplasm , cytoskeleton. Nucleus.	39	*	1	31	*	1	-	-	-	-	-	-		-			-		Cell signaling			NUCLEAR MOVEMENT PROTEIN NUDC (PTHR12356:SF3)	structural constituent of cytoskeleton	mitosis;mitosis	microtubule	microtubule family cytoskeletal protein
Npm3	Nucleoplasmin-3		NPM3_MOUSE	Q9CPP0		Nucleus.	-	-	-	67	*	1	74	*	1	62	*	1		-			-		Cell signaling			NUCLEOPLASMIN (PTHR22747:SF3)		rRNA metabolic process		chaperone
Npm1	Nucleophosmin		NPM_MOUSE	Q61937		Nucleus , nucleolus. Nucleus , nucleoplasm. Cytoplasm , cytoskeleton , centrosome.	132	*	3	-	-	-	-	-	-	342	3.35294	6	139	*	5	336	4.14815	3	Cell signaling			NUCLEOPHOSMIN 1 (PTHR22747:SF2)		rRNA metabolic process		chaperone		yes
Nosip	Nitric oxide synthase-interacting protein		NOSIP_MOUSE	Q9D6T0		Cytoplasm. Nucleus.	29	*	1	-	-	-	-	-	-	31	*	1		-			-		carbohydrate/lipid metabolism			ENOS INTERACTING PROTEIN (PTHR13063:SF5)									S+G2M
Nop58	Nucleolar protein 58	Nol5	NOP58_MOUSE	Q6DFW4		Nucleus , nucleolus.	-	-	-	32	*	1	-	-	-	43	*	2		-			-		RNA			NUCLEOLAR PROTEIN 5 (NUCLEOLAR PROTEIN NOP5)(NOP58) (PTHR10894:SF0)	RNA binding	rRNA metabolic process	ribonucleoprotein complex	ribonucleoprotein
Nop56	Nucleolar protein 56	Nol5a	NOP56_MOUSE	Q9D6Z1		Nucleus , nucleolus. Cytoplasm.	-	-	-	-	-	-	566	3.49383	8	154	*	3	207	*	2	214	*	6	RNA			NUCLEOLAR PROTEIN 5 (NUCLEOLAR PROTEIN NOP5)(NOP58) (PTHR10894:SF0)	RNA binding	rRNA metabolic process	ribonucleoprotein complex	ribonucleoprotein
Nop14	Nucleolar protein 14	Nol14	NOP14_MOUSE	Q8R3N1		Nucleus , nucleolus.	-	-	-	29	*	1	35	*	2	-	-	-		-			-		RNA			SUBFAMILY NOT NAMED (PTHR23183:SF0)	structural constituent of ribosome;RNA binding	rRNA metabolic process;translation		ribosomal protein				S arrest
Nmt1	Glycylpeptide N-tetradecanoyltransferase 1		NMT1_MOUSE	O70310	2.3.1.97	Cytoplasm.	-	-	-	40	*	2	-	-	-	68	*	1		-			-		Cell signaling			SUBFAMILY NOT NAMED (PTHR11377:SF5)	transferase activity	protein amino acid lipidation		transferase
Nme2	Nucleoside diphosphate kinase B		NDKB_MOUSE	Q01768	2.7.4.6; 2.7.13.3	Cytoplasm. Cell membrane.	-	-	-	124	3.64706	3	-	-	-	284	4.36923	6	59	*	1	143	*	5	DNA	Nucleotide synthesis		SUBFAMILY NOT NAMED (PTHR11349:SF26)	nucleotide kinase activity	pyrimidine base metabolic process		nucleotide kinase;nucleotide kinase	De novo purine biosynthesis->GDP kinase;;De novo pyrimidine deoxyribonucleotide biosynthesis->dTDP kinase;;De novo purine biosynthesis->dADP kinase;;De novo pyrimidine deoxyribonucleotide biosynthesis->dCDP kinase;;De novo pyrmidine ribonucleotides biosythesis->UDP kinase;;De novo pyrmidine ribonucleotides biosythesis->CDP kinase;;De novo pyrimidine deoxyribonucleotide biosynthesis->dUDP kinase;;…
Nme1	Nucleoside diphosphate kinase A	Nm23	NDKA_MOUSE	P15532	2.7.4.6	Cytoplasm. Nucleus.	-	-	-	92	*	2	-	-	-	268	*	5		-			-		DNA	Nucleotide synthesis		SUBFAMILY NOT NAMED (PTHR11349:SF26)	nucleotide kinase activity	pyrimidine base metabolic process		nucleotide kinase;nucleotide kinase	De novo purine biosynthesis->GDP kinase;;De novo pyrimidine deoxyribonucleotide biosynthesis->dTDP kinase;;De novo purine biosynthesis->dADP kinase;;De novo pyrimidine deoxyribonucleotide biosynthesis->dCDP kinase;;De novo pyrmidine ribonucleotides biosythesis->UDP kinase;;De novo pyrmidine ribonucleotides biosythesis->CDP kinase;;De novo pyrimidine deoxyribonucleotide biosynthesis->dUDP kinase;;…
Ngdn	Neuroguidin	Ngd	NGDN_MOUSE	Q9DB96		Nucleus. Cytoplasm. Cell projection , axon. Cell projection , dendrite. Cell projection , filopodium.	-	-	-	36	*	1	73	*	2	-	-	-		-			-		Protein metabolism	Protein synthesis		SOMETHING ABOUT SILENCING PROTEIN 10-RELATED (PTHR13237:SF3)
Ndufa9	NADH dehydrogenase [ubiquinone] 1 alpha subcomplex subunit 9, mitochondrial		NDUA9_MOUSE	Q9DC69		Mitochondrion matrix.	-	-	-	-	-	-	32	*	1	84	*	1		-			-		carbohydrate/lipid metabolism			NADH-UBIQUINONE OXIDOREDUCTASE 39 KDA SUBUNIT (PTHR12126:SF1)	oxidoreductase activity	oxidative phosphorylation;respiratory electron transport chain		dehydrogenase;reductase
Ndnl2	Melanoma-associated antigen G1	Mageg1	MAGG1_MOUSE	Q9CPR8		Cytoplasm. Nucleus. Chromosome , telomere.	-	-	-	41	*	1	48	*	3	-	-	-		-			-		DNA	Transcription		MELANOMA ANTIGEN FAMILY F/G (PTHR11736:SF13)		gamete generation;apoptosis
Nars	Asparagine--tRNA ligase, cytoplasmic		SYNC_MOUSE	Q8BP47	6.1.1.22	Cytoplasm.	-	-	-	23	*	1	-	-	-	88	*	4		-			-		Protein metabolism	Protein synthesis		ASPARTYL-TRNA SYNTHETASE (PTHR22594:SF6)	aminoacyl-tRNA ligase activity;RNA binding	tRNA aminoacylation for protein translation		RNA binding protein;aminoacyl-tRNA synthetase
Naa16	N-alpha-acetyltransferase 16, NatA auxiliary subunit	Narg1l Nat2	NAA16_MOUSE	Q9DBB4			-	-	-	-	-	-	27	*	1	41	*	1		-			-		Cell signaling			N-TERMINAL ACETLYTRANSFERASE-RELATED (PTHR22767:SF2)	acetyltransferase activity	regulation of transcription from RNA polymerase II promoter;protein amino acid acetylation		acetyltransferase
Myo7a	Unconventional myosin-VIIa	Myo7	MYO7A_MOUSE	P97479		Cytoplasm. Cytoplasm , cell cortex. Cytoplasm , cytoskeleton.	36	*	1	26	*	1	-	-	-	15	*	1		-			-		Cell structure			MYOSIN VII (PTHR13140:SF27)	motor activity;structural constituent of cytoskeleton	sensory perception of sound;sensory perception;intracellular protein transport;vesicle-mediated transport	actin cytoskeleton	actin binding motor protein	Nicotinic acetylcholine receptor signaling pathway->Myosin;;
Myo15a	Unconventional myosin-XV	Myo15	MYO15_MOUSE	Q9QZZ4		Cell projection, stereocilium. Cytoplasm, cytoskeleton.	-	-	-	105	*	2	-	-	-	49	*	1		-			-		Cell structure			MYOSIN XV (PTHR13140:SF28)	motor activity;structural constituent of cytoskeleton	sensory perception of sound;sensory perception;intracellular protein transport;vesicle-mediated transport;cellular component morphogenesis;cellular component morphogenesis;cellular component morphogenesis	actin cytoskeleton	actin binding motor protein	Nicotinic acetylcholine receptor signaling pathway->Myosin;;
Myl6	Myosin light polypeptide 6	Myln	MYL6_MOUSE	Q60605			-	-	-	24	*	1	-	-	-	182	*	4		-			-		Cell structure			SUBFAMILY NOT NAMED (PTHR23048:SF0)	structural constituent of cytoskeleton;calcium ion binding;calmodulin binding	muscle contraction	actin cytoskeleton	actin family cytoskeletal protein;calmodulin
Mtco2	Cytochrome c oxidase subunit 2	COII mt-Co2	COX2_MOUSE	P00405		Mitochondrion inner membrane; Multi-pass membrane protein.	-	-	-	42	*	1	-	-	-	49	*	1	43	*	1	40	*	1	Cell signaling			SUBFAMILY NOT NAMED (PTHR22888:SF0)	oxidoreductase activity	respiratory electron transport chain;intracellular protein transport;mitochondrial transport;mitochondrial transport		oxidoreductase
Mta3	Metastasis-associated protein MTA3		MTA3_MOUSE	Q924K8		Nucleus. Cytoplasm.	40	*	1	-	-	-	-	-	-	90	*	1		-			-		Chromatin organization/modification		Immunolocalization6	METASTASIS-ASSOCIATED PROTEIN 3 (MTA3) (PTHR10865:SF6)	DNA binding;chromatin binding	mRNA transcription;transcription from RNA polymerase II promoter;establishment or maintenance of chromatin architecture;establishment or maintenance of chromatin architecture		chromatin/chromatin-binding protein;histone
Mta2	Metastasis-associated protein MTA2	Mta1l1	MTA2_MOUSE	Q9R190		Nucleus.	106	*	2	-	-	-	-	-	-	148	*	5	94	*	3	53	*	1	Chromatin organization/modification			METASTASIS-ASSOCIATED PROTEIN 2 (MTA2) (PTHR10865:SF4)	DNA binding;chromatin binding	mRNA transcription;transcription from RNA polymerase II promoter;establishment or maintenance of chromatin architecture;establishment or maintenance of chromatin architecture		chromatin/chromatin-binding protein;histone	p53 pathway->Metastasis-associated 2;;
Msh6	DNA mismatch repair protein Msh6	Gtmbp	MSH6_MOUSE	P54276			1779	5.37462	16	1832	3.31284	40	4856	3.40772	54	1606	13.7265	27	245	*	6	276	*	8	DNA	Repair	Immunolocalization7	MUTS HOMOLOG 6, MSH6 (PTHR11361:SF31)	damaged DNA binding	meiosis;DNA repair;meiosis		damaged DNA-binding protein		yes	yes		G2M				Yes	Yes
Msh3	DNA mismatch repair protein Msh3	Rep-3	MSH3_MOUSE	P13705			-	-	-	77	*	4	537	15.7941	11	-	-	-		-			-		DNA	Repair	Immunolocalization8	MUTS RELATED (PTHR11361:SF2)	damaged DNA binding	meiosis;DNA repair;meiosis		damaged DNA-binding protein									Yes	Yes
Msh2	DNA mismatch repair protein Msh2		MSH2_MOUSE	P43247		Nucleus.	1180	28.7805	19	1290	3.02817	25	-	-	-	1568	26.1333	18	624	*	9	211	*	8	DNA	Repair	Immunolocalization7	GB DEF: MUTS-LIKE PROTEIN 2 (FRAGMENT) (PTHR11361:SF4)	damaged DNA binding	meiosis;DNA repair;meiosis		damaged DNA-binding protein		yes	yes						Yes	Yes
Mrpl22	39S ribosomal protein L22, mitochondrial		RM22_MOUSE	Q8BU88		Mitochondrion.	-	-	-	-	-	-	23	*	1	39	*	1		-			-		Protein metabolism	Protein synthesis		SUBFAMILY NOT NAMED (PTHR13501:SF0)	structural constituent of ribosome;nucleic acid binding	translation		ribosomal protein
Mre11a	Double-strand break repair protein MRE11A	Mre11	MRE11_MOUSE	Q61216		Nucleus.	-	-	-	87	*	3	277	*	5	92	*	3		-			-		DNA	Repair	RPA interaction3	DOUBLE-STRAND BREAK REPAIR PROTEIN MRE11A (PTHR10139:SF0)	exodeoxyribonuclease activity;endodeoxyribonuclease activity;nucleic acid binding	meiosis;DNA repair;DNA recombination;meiosis		endodeoxyribonuclease;exodeoxyribonuclease;nuclease									Yes
Morf4l1	Mortality factor 4-like protein 1	Mrg15 Tex189	MO4L1_MOUSE	P60762		Nucleus.	-	-	-	34	*	1	-	-	-	77	*	2		-			-		Chromatin organization/modification			MORTALITY FACTOR 4-LIKE PROTEIN 1 (PTHR10880:SF15)	transcription factor activity;chromatin binding;transcription factor activity	regulation of transcription from RNA polymerase II promoter		transcription factor;chromatin/chromatin-binding protein
Mlh1	DNA mismatch repair protein Mlh1		MLH1_MOUSE	Q9JK91		Nucleus.	64	*	1	111	*	1	339	*	7	43	*	2		-			-		DNA	Repair	Immunolocalization7	DNA MISMATCH REPAIR PROTEIN MLH1 (PTHR10073:SF11)	DNA binding	meiosis;DNA repair;meiosis		DNA binding protein		yes	yes	G0/1 arrest
Mcm7	DNA replication licensing factor MCM7	Cdc47 Mcmd7	MCM7_MOUSE	Q61881	3.6.4.12	Nucleus.	36	*	1	-	-	-	-	-	-	1021	42.5417	18	455	*	12	271	5.76596	7	DNA	Replisome	Replisome factor1, 2	DNA REPLICATION LICENSING FACTOR MCM7 (PTHR11630:SF26)	DNA helicase activity;hydrolase activity;nucleic acid binding	cell cycle;DNA replication;cell cycle		DNA helicase;helicase;hydrolase							Yes		Yes
Mcm6	DNA replication licensing factor MCM6	Mcmd6 Mis5	MCM6_MOUSE	P97311	3.6.4.12	Nucleus.	129	*	3	-	-	-	-	-	-	425	8.67347	11	366	*	7	146	5.03448	3	DNA	Replisome	Replisome factor1, 2	DNA REPLICATION LICENSING FACTOR MCM6 (PTHR11630:SF43)	DNA helicase activity;hydrolase activity;nucleic acid binding	cell cycle;DNA replication;cell cycle		DNA helicase;helicase;hydrolase							Yes		Yes
Mcm4	DNA replication licensing factor MCM4	Cdc21 Mcmd4	MCM4_MOUSE	P49717	3.6.4.12	Nucleus.	40	*	1	-	-	-	-	-	-	451	*	11		-			-		DNA	Replisome	Replisome factor1, 2	DNA REPLICATION LICENSING FACTOR MCM4 (PTHR11630:SF45)	DNA helicase activity;hydrolase activity;nucleic acid binding	cell cycle;DNA replication;cell cycle		DNA helicase;helicase;hydrolase							Yes		Yes
Mcm3	DNA replication licensing factor MCM3	Mcmd Mcmd3	MCM3_MOUSE	P25206	3.6.4.12	Nucleus.	92	*	2	-	-	-	-	-	-	565	13.7805	11	194	*	8	177	3.93333	6	DNA	Replisome	Replisome factor1, 2	DNA REPLICATION LICENSING FACTOR MCM3 (PTHR11630:SF46)	DNA helicase activity;hydrolase activity;nucleic acid binding	cell cycle;DNA replication;cell cycle		DNA helicase;helicase;hydrolase									Yes
Mcm2	DNA replication licensing factor MCM2	Bm28 Cdcl1 Kiaa0030 Mcmd2	MCM2_MOUSE	P97310	3.6.4.12	Nucleus.	132	*	4	-	-	-	-	-	-	521	6.76623	12	178	*	4	150	*	5	DNA	Replisome	Replisome factor1, 2	DNA REPLICATION LICENSING FACTOR MCM2 (PTHR11630:SF44)	DNA helicase activity;hydrolase activity;nucleic acid binding	cell cycle;DNA replication;cell cycle		DNA helicase;helicase;hydrolase									Yes
Mbd3	Methyl-CpG-binding domain protein 3		MBD3_MOUSE	Q9Z2D8		Nucleus.	-	-	-	48	*	2	-	-	-	317	*	5		-			-		Chromatin organization/modification			SUBFAMILY NOT NAMED (PTHR12396:SF0)	DNA binding	transcription from RNA polymerase II promoter		DNA binding protein							Yes
Mat2b	Methionine adenosyltransferase 2 subunit beta		MAT2B_MOUSE	Q99LB6			-	-	-	27	*	1	-	-	-	142	*	4		-			-		carbohydrate/lipid metabolism			METHIONINE ADENOSYLTRANSFERASE 2 SUBUNIT BETA (METHIONINE ADENOSYLTRANSFERASE II BETA)(MAT II BETA)(METHIONINE ADENOSYLTRANSFERASE 2 BETA SUBUNIT)(DTDP-4-KETO-6-DEOXY-D-GLUCOSE 4-REDUCTASE) (PTHR10491:SF2)	oxidoreductase activity	carbohydrate metabolic process		dehydrogenase;reductase	O-antigen biosynthesis->dTDP-4-dehydrorhamnose reductase;;
Mak	Serine/threonine-protein kinase MAK	Rck	MAK_MOUSE	Q04859	2.7.11.22	Nucleus. Cytoplasm , cytoskeleton , centrosome. Cytoplasm , cytoskeleton , spindle. Midbody. Cell projection , cilium , photoreceptor outer segment. Photoreceptor inner segment.	-	-	-	-	-	-	66	*	1	35	*	1		-			-		Cell signaling	Kinase		SERINE/THREONINE-PROTEIN KINASE MAK (PTHR24055:SF113)	protein kinase activity	immune system process;MAPKKK cascade;protein amino acid phosphorylation;cell motion;MAPKKK cascade;response to stress		non-receptor serine/threonine protein kinase;non-receptor serine/threonine protein kinase
Mafg	Transcription factor MafG		MAFG_MOUSE	O54790		Nucleus.	-	-	-	31	*	1	38	*	1	-	-	-		-			-		DNA	Transcription		TRANSCRIPTION FACTOR MAFG (PTHR10129:SF15)	transcription factor activity;transcription factor activity	regulation of transcription from RNA polymerase II promoter		transcription factor;nucleic acid binding
Lig3	DNA ligase 3		DNLI3_MOUSE	P97386	6.5.1.1	Nucleus.	-	-	-	26	*	1	173	*	4	-	-	-		-			-		DNA	Replisome	Replisome associated factor20	DNA LIGASE III (PTHR10459:SF11)	DNA ligase activity;nucleic acid binding	meiosis;DNA recombination;DNA replication;DNA repair;meiosis		DNA ligase;DNA ligase
Lig1	DNA ligase 1	Lig-1	DNLI1_MOUSE	P37913	6.5.1.1	Nucleus.	918	*	17	566	25.7273	20	3663	14.951	42	515	*	15	94	*	5	254	*	9	DNA	Replisome	Replisome factor1, 2	DNA LIGASE I (PTHR10459:SF10)	DNA ligase activity;nucleic acid binding	cell cycle;DNA recombination;DNA repair;DNA replication;cell cycle		DNA ligase;DNA ligase									Yes	Yes
Krt18	Keratin, type I cytoskeletal 18	Kerd Krt1-18	K1C18_MOUSE	P05784			-	-	-	298	*	3	-	-	-	103	*	2		-			-		Cell structure			ALPHA-INTERNEXIN (ALPHA-INX)(66 KDA NEUROFILAMENT PROTEIN)(NEUROFILAMENT-66)(NF- (PTHR23239:SF35)	structural constituent of cytoskeleton	cellular component morphogenesis;cellular component morphogenesis;cellular component morphogenesis	intermediate filament cytoskeleton	structural protein;intermediate filament
Kif4	Chromosome-associated kinesin KIF4	Kif4a Kns4	KIF4_MOUSE	P33174		Nucleus. Chromosome. Cytoplasm , cytoskeleton.	-	-	-	34	*	2	305	5.75472	7	35	*	1		-			-		Chromatin organization/modification			SUBFAMILY NOT NAMED (PTHR24115:SF139)	microtubule motor activity;structural constituent of cytoskeleton	intracellular protein transport;mitosis;mitosis;cellular component morphogenesis;cellular component morphogenesis;cellular component morphogenesis	microtubule	microtubule binding motor protein				G2 arrest
Kiaa1551	Uncharacterized protein C12orf35 homolog		CL035_MOUSE	Q5DTW7			50	*	1	-	-	-	385	5.06579	11	-	-	-		-			-		Unknown			SUBFAMILY NOT NAMED (PTHR21604:SF0)
Imp4	U3 small nucleolar ribonucleoprotein protein IMP4	D1Wsu40e	IMP4_MOUSE	Q8VHZ7		Nucleus , nucleolus.	-	-	-	22	*	1	36	*	1	-	-	-		-			-		RNA			SUBFAMILY NOT NAMED (PTHR22734:SF0)	RNA binding	rRNA metabolic process	ribonucleoprotein complex	ribonucleoprotein
Hspa2	Heat shock-related 70 kDa protein 2	Hcp70.2 Hsp70-2	HSP72_MOUSE	P17156			170	*	4	816	*	12	-	-	-	2055	*	8		-			-		Cell signaling	Chaperone		HEAT SHOCK PROTEIN 70 (HSP70) (PTHR19375:SF1)		immune system process;protein folding;protein complex assembly;response to stress		Hsp70 family chaperone	Parkinson disease->Heat shock protein 70;;Apoptosis signaling pathway->Heat shock protein 70;;;
Hsp90b1	Endoplasmin	Grp94 Tra-1 Tra1	ENPL_MOUSE	P08113		Endoplasmic reticulum lumen. Melanosome.	59	*	1	-	-	-	-	-	-	648	*	6		-			-		Cell signaling	Chaperone		ENDOPLASMIN (PTHR11528:SF21)		immune system process;protein folding;response to stress		Hsp90 family chaperone				G0/1 arrest
Hnrnpm	Heterogeneous nuclear ribonucleoprotein M	Hnrpm	HNRPM_MOUSE	Q9D0E1		Nucleus.	53	*	1	-	-	-	-	-	-	1022	4.10442	18		-			-		RNA			HETEROGENEOUS NUCLEAR RIBONUCLEOPROTEIN M (HNRNP M) (PTHR23003:SF6)	RNA binding	nuclear mRNA splicing, via spliceosome	ribonucleoprotein complex	ribonucleoprotein				G0/1 arrest
Hnrnpk	Heterogeneous nuclear ribonucleoprotein K	Hnrpk	HNRPK_MOUSE	P61979		Cytoplasm. Nucleus , nucleoplasm.	196	11.5294	4	-	-	-	-	-	-	1036	4.48485	13		-			-		RNA			HETEROGENEOUS NUCLEAR RIBONUCLEOPROTEIN K (PTHR10288:SF38)	RNA splicing factor activity, transesterification mechanism;mRNA binding	neurological system process;intracellular protein transport;nuclear transport;induction of apoptosis;signal transduction;nuclear mRNA splicing, via spliceosome;transcription from RNA polymerase II promoter;protein metabolic process;signal transduction	ribonucleoprotein complex	mRNA splicing factor;ribonucleoprotein				Cell division defect		1.50781
Hnrnph1	Heterogeneous nuclear ribonucleoprotein H	Hnrph Hnrph1	HNRH1_MOUSE	O35737		Nucleus , nucleoplasm.	34	*	1	-	-	-	-	-	-	577	3.27841	6		-			-		RNA			HETEROGENEOUS NUCLEAR RIBONUCLEOPROTEIN (HNRNP) (PTHR13976:SF3)	structural constituent of ribosome;nucleic acid binding	nuclear mRNA splicing, via spliceosome		ribosomal protein				Cell division defect
Hmgcs1	Hydroxymethylglutaryl-CoA synthase, cytoplasmic		HMCS1_MOUSE	Q8JZK9	2.3.3.10	Cytoplasm.	39	*	1	-	-	-	-	-	-	106	*	2		-			-		carbohydrate/lipid metabolism			SUBFAMILY NOT NAMED (PTHR11877:SF10)	transferase activity;lyase activity	coenzyme metabolic process;cholesterol metabolic process		transferase;lyase	Cholesterol biosynthesis->Hydroxymethyl glutaryl CoA synthase;;
Hmga1	High mobility group protein HMG-I/HMG-Y	Hmgi Hmgiy	HMGA1_MOUSE	P17095		Nucleus. Chromosome.	-	-	-	-	-	-	156	*	4	154	*	3	66	*	2	126	*	3	Chromatin organization/modification		ORC interaction9	HIGH MOBILITY GROUP PROTEIN A1 (PTHR23341:SF1)	double-stranded DNA binding	mitosis;regulation of transcription from RNA polymerase II promoter;mitosis;chromosome segregation		DNA binding protein		yes
Hist1h2af	Histone H2A type 1-F		H2A1F_MOUSE	Q8CGP5		Nucleus. Chromosome.	123	*	1	-	-	-	668	*	4	-	-	-		-			-		Chromatin organization/modification			SUBFAMILY NOT NAMED (PTHR23430:SF0)	DNA binding	nucleobase, nucleoside, nucleotide and nucleic acid metabolic process;establishment or maintenance of chromatin architecture;establishment or maintenance of chromatin architecture		histone						2.19543
Hells	Lymphocyte-specific helicase	Lsh Pasg	HELLS_MOUSE	Q60848	3.6.4.-	Nucleus.	198	3.47368	5	-	-	-	-	-	-	229	4.16364	4	115	*	2	53	*	2	Chromatin organization/modification			LYMPHOID SPECIFIC HELICASE (PTHR10799:SF71)	DNA helicase activity;nucleic acid binding	regulation of transcription from RNA polymerase II promoter;DNA repair;DNA recombination;establishment or maintenance of chromatin architecture;establishment or maintenance of chromatin architecture		DNA helicase;helicase	Wnt signaling pathway->Switched/Sucrose Non Fermentation;;
Hdac1	Histone deacetylase 1		HDAC1_MOUSE	O09106	3.5.1.98	Nucleus.	57	*	2	-	-	-	-	-	-	96	*	2	46	*	1	35	*	1	Chromatin organization/modification		PCNA interaction13	HISTONE DEACETYLASE 1 (HD1) (PTHR10625:SF61)	oxidoreductase activity;deacetylase activity;nucleic acid binding	negative regulation of apoptosis;cell cycle;regulation of transcription from RNA polymerase II promoter;cell cycle;establishment or maintenance of chromatin architecture;establishment or maintenance of chromatin architecture		reductase;nucleic acid binding;deacetylase	p53 pathway->Histon deacetylase 1;;Wnt signaling pathway->Histone deacetylase;;;					2.62924
Hadh	Hydroxyacyl-coenzyme A dehydrogenase, mitochondrial	Hadhsc Mschad Schad	HCDH_MOUSE	Q61425	1.1.1.35	Mitochondrion matrix.	-	-	-	31	*	1	-	-	-	89	*	1		-			-		carbohydrate/lipid metabolism			SUBFAMILY NOT NAMED (PTHR23309:SF0)	oxidoreductase activity;hydro-lyase activity;racemase and epimerase activity	carbohydrate metabolic process;fatty acid beta-oxidation;tRNA aminoacylation for protein translation		dehydrogenase;hydratase;epimerase/racemase
H6pd	GDH/6PGL endoplasmic bifunctional protein [Includes: Glucose 1-dehydrogenase		G6PE_MOUSE	Q8CFX1	1.1.1.47; 3.1.1.31	Endoplasmic reticulum lumen.	-	-	-	-	-	-	32	*	1	37	*	1		-			-		carbohydrate/lipid metabolism			SUBFAMILY NOT NAMED (PTHR23429:SF0)	oxidoreductase activity	monosaccharide metabolic process		dehydrogenase
Gtl3	UPF0468 protein C16orf80 homolog		CP080_MOUSE	Q8BTU1			-	-	-	-	-	-	46	*	1	47	*	1		-			-		Unknown			SUBFAMILY NOT NAMED (PTHR12458:SF3)	nuclease activity;transcription factor activity;transcription factor activity			transcription factor;nuclease	Transcription regulation by bZIP transcription factor->TFIIB;;General transcription regulation->TFIIB;;;			G2 arrest
Gtf2i	General transcription factor II-I	Bap135 Diws1t	GTF2I_MOUSE	Q9ESZ8		Cytoplasm. Nucleus.	184	*	7	-	-	-	805	5.26144	25	110	*	6	134	*	8	121	*	5	Chromatin organization/modification			GENERAL TRANSCRIPTION FACTOR II-I (PTHR11697:SF7)	transcription factor activity;transcription factor activity	transcription initiation from RNA polymerase II promoter		transcription factor;nucleic acid binding									Yes
Gtf2f2	General transcription factor IIF subunit 2		T2FB_MOUSE	Q8R0A0	3.6.4.12	Nucleus.	-	-	-	31	*	1	31	*	1	-	-	-		-			-		DNA	Transcription		GENERAL TRANSCRIPTION FACTOR IIF SUBUNIT 2 (PTHR10445:SF0)	transcription factor activity;transcription factor activity	transcription initiation from RNA polymerase II promoter;RNA elongation from RNA polymerase II promoter		transcription factor;nucleic acid binding	Transcription regulation by bZIP transcription factor->TFIIFbeta;;General transcription regulation->TFIIFbeta;;;
Gtf2b	Transcription initiation factor IIB		TF2B_MOUSE	P62915		Nucleus.	-	-	-	-	-	-	42	*	1	60	*	1		-			-		RNA			TRANSCRIPTION INITIATION FACTOR IIB (PTHR11618:SF21)	transcription factor activity;transcription factor activity	transcription initiation from RNA polymerase II promoter;regulation of transcription from RNA polymerase II promoter		transcription factor	Transcription regulation by bZIP transcription factor->TFIIB;;General transcription regulation->TFIIB;;;			G0/1 arrest
Gins1	DNA replication complex GINS protein PSF1	Psf1	PSF1_MOUSE	Q9CZ15		Nucleus.	-	-	-	28	*	1	74	*	4	53	*	1		-			-		DNA	Replisome	Replisome factor1, 2	PARTNER OF SLD5 (PTHR12914:SF2)	nucleic acid binding	cell cycle;DNA replication;cell cycle		nucleic acid binding						2.4917
Fyttd1	UAP56-interacting factor	Uif	UIF_MOUSE	Q91Z49		Nucleus , nucleoplasm. Nucleus speckle.	-	-	-	27	*	1	-	-	-	53	*	1		-			-		RNA			SUBFAMILY NOT NAMED (PTHR21038:SF0)								G0/1 arrest
Fop	Friend of PRMT1 protein		FOP_MOUSE	Q9CY57		Nucleus. Nucleus , nucleolus.	18	*	0	-	-	-	47	*	1	47	*	2		-			-		Chromatin organization/modification			RNA AND EXPORT FACTOR BINDING PROTEIN (PTHR19965:SF8)	RNA binding	nucleobase, nucleoside, nucleotide and nucleic acid transport;transcription from RNA polymerase II promoter		RNA binding protein						1.48956
Fkbp5	Peptidyl-prolyl cis-trans isomerase FKBP5	Fkbp51	FKBP5_MOUSE	Q64378	5.2.1.8	Cytoplasm. Nucleus.	34	*	1	30	*	1	102	*	3	27	*	1		-			-		Cell signaling	Chaperone		FK506-BINDING PROTEIN 5 (PTHR10516:SF26)	isomerase activity	immune system process;neurological system process;negative regulation of apoptosis;cell cycle;negative regulation of apoptosis;calcium-mediated signaling;protein folding;cell cycle;negative regulation of apoptosis;calcium-mediated signaling;cellular defense response		isomerase;chaperone					S+G2M
Fen1	Flap endonuclease 1	Fen-1	FEN1_MOUSE	P39749	3.1.-.-	Nucleus , nucleolus. Nucleus , nucleoplasm. Mitochondrion.	-	-	-	122	3.8125	4	279	4.57377	4	176	*	4		-			-		DNA	Replisome	Replisome factor1, 2	FLAP ENDONUCLEASE-1 (PTHR11081:SF9)	exodeoxyribonuclease activity;endodeoxyribonuclease activity;damaged DNA binding	cell cycle;DNA repair;DNA replication;cell cycle		damaged DNA-binding protein;endodeoxyribonuclease;exodeoxyribonuclease;nuclease;hydrolase									Yes
Farsb	Phenylalanine--tRNA ligase beta subunit	Farsl Farslb Frsb	SYFB_MOUSE	Q9WUA2	6.1.1.20	Cytoplasm.	-	-	-	43	3.07143	3	-	-	-	139	*	6	53	*	1	32	*	1	Protein metabolism	Protein synthesis		PHENYLALANYL-TRNA SYNTHETASE BETA CHAIN (PTHR10947:SF0)	aminoacyl-tRNA ligase activity;nucleic acid binding	tRNA aminoacylation for protein translation		nucleic acid binding;aminoacyl-tRNA synthetase
Fam111a	Protein FAM111A	Kiaa1895	F111A_MOUSE	Q9D2L9			25	*	0	59	*	4	168	*	5	-	-	-	77	*	5	479	*	8	Protein metabolism	Protein degradation		SUBFAMILY NOT NAMED (PTHR14389:SF2)										5.91128
Exosc2	Exosome complex component RRP4	Rrp4	EXOS2_MOUSE	Q8VBV3		Cytoplasm. Nucleus , nucleolus. Nucleus.	-	-	-	49	*	2	-	-	-	29	*	1		-			-		RNA			RRP4 (PTHR21321:SF2)	exoribonuclease activity;nucleic acid binding	nucleobase, nucleoside, nucleotide and nucleic acid metabolic process		exoribonuclease;nuclease;esterase
Exo1	Exonuclease 1		EXO1_MOUSE	Q9QZ11	3.1.-.-	Nucleus.	-	-	-	30	*	1	262	*	2	-	-	-		-			-		DNA	Repair	Immunolocalization7	EXONUCLEASE 1 (PTHR11081:SF8)	exodeoxyribonuclease activity;endodeoxyribonuclease activity;damaged DNA binding	cell cycle;DNA repair;DNA replication;cell cycle		damaged DNA-binding protein;endodeoxyribonuclease;exodeoxyribonuclease;nuclease;hydrolase									Yes	Yes
Elavl1	ELAV-like protein 1	Elra Hua	ELAV1_MOUSE	P70372		Cytoplasm. Nucleus.	71	*	1	-	-	-	-	-	-	336	10.8387	6		-			-		RNA			SUBFAMILY NOT NAMED (PTHR24011:SF113)	RNA binding	mRNA 3'-end processing;ectoderm development;nervous system development	ribonucleoprotein complex	ribonucleoprotein						3.78998
Eif4a3	Eukaryotic initiation factor 4A-III	Ddx48	IF4A3_MOUSE	Q91VC3	3.6.4.13	Nucleus. Nucleus speckle. Cytoplasm.	122	*	2	44	*	1	-	-	-	295	7.97297	14		-			-		Protein metabolism	Protein synthesis		SUBFAMILY NOT NAMED (PTHR24031:SF57)	RNA helicase activity;translation factor activity, nucleic acid binding;translation initiation factor activity	nucleobase, nucleoside, nucleotide and nucleic acid metabolic process;translation		RNA helicase;translation initiation factor;helicase				Cell division defect		7.02963	Yes
Eif2s2	Eukaryotic translation initiation factor 2 subunit 2		IF2B_MOUSE	Q99L45			27	*	1	-	-	-	-	-	-	152	*	6		-			-		Protein metabolism	Protein synthesis		SUBFAMILY NOT NAMED (PTHR23001:SF3)	translation factor activity, nucleic acid binding;translation initiation factor activity	translation		translation initiation factor						2.8014		Yes
Ehmt2	Histone-lysine N-methyltransferase EHMT2	Bat8 G9a Ng36	EHMT2_MOUSE	Q9Z148	2.1.1.-; 2.1.1.43	Nucleus. Chromosome.	-	-	-	30	*	1	33	*	1	-	-	-		-			-		Chromatin organization/modification			HISTONE-LYSINE N-METHYLTRANSFERASE, BAT/EHMT (PTHR22884:SF22)	methyltransferase activity;DNA binding	nucleobase, nucleoside, nucleotide and nucleic acid metabolic process;establishment or maintenance of chromatin architecture;establishment or maintenance of chromatin architecture		methyltransferase;DNA binding protein
Eef1e1	Eukaryotic translation elongation factor 1 epsilon-1		MCA3_MOUSE	Q9D1M4		Cytoplasm. Nucleus.	-	-	-	24	*	1	32	*	1	26	*	1		-			-		Protein metabolism	Protein synthesis		ELONGATION FACTOR 1 GAMMA (PTHR11260:SF7)	transferase activity;racemase and epimerase activity;structural constituent of cytoskeleton;translation factor activity, nucleic acid binding;translation elongation factor activity	immune system process;oxygen and reactive oxygen species metabolic process;translation;response to toxin	cytoskeleton	transferase;translation elongation factor;epimerase/racemase;cytoskeletal protein
Edf1	Endothelial differentiation-related factor 1		EDF1_MOUSE	Q9JMG1		Cytoplasm. Nucleus.	-	-	-	42	*	2	-	-	-	57	*	1		-			-		DNA	Transcription		ENDOTHELIAL DIFFERENTIATION-RELATED FACTOR 1 (MULTIPROTEIN BRIDGING FACTOR 1) (PTHR10245:SF1)	transcription factor activity;transcription factor activity;transcription cofactor activity	regulation of transcription from RNA polymerase II promoter		transcription cofactor;nucleic acid binding								Yes
Dnmt1	DNA (cytosine-5)-methyltransferase 1	Dnmt Met1 Uim	DNMT1_MOUSE	P13864	2.1.1.37	Nucleus. Cytoplasm.	528	12	10	-	-	-	3382	4.69071	58	800	12.3077	19	649	*	12	858	*	21	Chromatin organization/modification		PCNA binding11	DNA (CYTOSINE-5)-METHYLTRANSFERASE 1 (DNMT1) (PTHR10629:SF10)	DNA-methyltransferase activity;nucleic acid binding	DNA metabolic process;establishment or maintenance of chromatin architecture;establishment or maintenance of chromatin architecture		DNA methyltransferase;DNA binding protein									Yes	Yes
Dnajc17	DnaJ homolog subfamily C member 17		DJC17_MOUSE	Q91WT4			-	-	-	-	-	-	52	*	2	86	*	2		-			-		Cell signaling	Chaperone		DNAJ HOMOLOG SUBFAMILY C MEMBER 17 (PTHR24078:SF37)		cell cycle;protein folding;cell cycle		chaperone
Dnajb6	DnaJ homolog subfamily B member 6	Hsj2 Mrj	DNJB6_MOUSE	O54946		Cytoplasm , perinuclear region. Nucleus.	-	-	-	-	-	-	160	*	4	105	*	3		-			-		Cell signaling	Chaperone		SUBFAMILY NOT NAMED (PTHR24077:SF15)		protein folding		chaperonin				G0/1 arrest
Dnaja2	DnaJ homolog subfamily A member 2		DNJA2_MOUSE	Q9QYJ0		Membrane; Lipid-anchor.	70	*	2	-	-	-	-	-	-	44	*	1		-			-		Cell signaling	Chaperone		SUBFAMILY NOT NAMED (PTHR24076:SF1)		immune system process;protein folding;response to stress		chaperone
Dnaja1	DnaJ homolog subfamily A member 1	Dnaj2 Hsj2 Hspf4	DNJA1_MOUSE	P63037		Membrane; Lipid-anchor.	111	*	1	-	-	-	-	-	-	220	*	3		-			-		Cell signaling	Chaperone		SUBFAMILY NOT NAMED (PTHR24076:SF1)		immune system process;protein folding;response to stress		chaperone									Yes
Dhx15	Putative pre-mRNA-splicing factor ATP-dependent RNA helicase DHX15	Ddx15 Deah9	DHX15_MOUSE	O35286	3.6.4.13	Nucleus.	34	*	1	-	-	-	-	-	-	242	6.54054	5	116	*	3	56	*	2	RNA			SUBFAMILY NOT NAMED (PTHR18934:SF68)	RNA helicase activity;nucleic acid binding	nuclear mRNA splicing, via spliceosome		RNA helicase;helicase							Yes
Dcakd	Dephospho-CoA kinase domain-containing protein		DCAKD_MOUSE	Q8BHC4			-	-	-	71	*	1	-	-	-	74	*	3		-			-		Unknown			DEPHOSPHO-COA KINASE DOMAIN-CONTAINING PROTEIN (PTHR10695:SF14)	kinase activity	coenzyme metabolic process		kinase;kinase	Coenzyme A biosynthesis->Dephospho-CoA kinase;;
Cwc15	Protein CWC15 homolog	Ed1	CWC15_MOUSE	Q9JHS9			36	*	1	-	-	-	88	*	1	-	-	-		-			-		RNA			SUBFAMILY NOT NAMED (PTHR12718:SF2)		nuclear mRNA splicing, via spliceosome							S+G2M	2.08523
Cstf1	Cleavage stimulation factor subunit 1		CSTF1_MOUSE	Q99LC2		Nucleus.	-	-	-	-	-	-	30	*	1	62	*	1		-			-		RNA			SUBFAMILY NOT NAMED (PTHR22840:SF5)
Cse1l	Exportin-2	Xpo2	XPO2_MOUSE	Q9ERK4		Cytoplasm. Nucleus.	48	*	1	-	-	-	-	-	-	387	4.60714	11		-			-		Cell signaling			IMPORTIN-ALPHA RE-EXPORTER (CHROMOSOME SEGREGATION 1-LIKE PROTEIN) (PTHR10997:SF8)	GTPase activity;transmembrane transporter activity;protein binding	intracellular protein transport;nuclear transport		transporter;small GTPase
Cops6	COP9 signalosome complex subunit 6	Csn6	CSN6_MOUSE	O88545		Cytoplasm. Nucleus.	-	-	-	-	-	-	69	*	3	33	*	1		-			-		Protein metabolism	Protein degradation		COP9 SIGNALOSOME COMPLEX SUBUNIT 6 (PTHR10540:SF8)		cell cycle;protein metabolic process;cell cycle							G2M
Cnbp	Cellular nucleic acid-binding protein	Cnbp1 Znf9	CNBP_MOUSE	P53996		Cytoplasm. Endoplasmic reticulum.	-	-	-	56	*	3	-	-	-	79	*	1	30	*	1	66	*	1	DNA	Transcription		CELLULAR NUCLEIC ACID BINDING PROTEIN (PTHR23002:SF11)	nucleic acid binding	nucleobase, nucleoside, nucleotide and nucleic acid metabolic process;steroid metabolic process		nucleic acid binding		yes
Chtf18	Chromosome transmission fidelity protein 18 homolog	Ctf18	CTF18_MOUSE	Q8BIW9		Nucleus.	-	-	-	47	*	2	264	4.71429	6	57	*	1		-			-		Chromatin organization/modification		RFC interaction22	SUBFAMILY NOT NAMED (PTHR23389:SF0)	nucleotide phosphatase activity;nucleotide phosphatase activity;DNA binding	cell cycle;DNA replication;cell cycle		nucleotide phosphatase;DNA binding protein;nucleotide phosphatase
Chd4	Chromodomain-helicase-DNA-binding protein 4		CHD4_MOUSE	Q6PDQ2	3.6.4.12	Nucleus. Cytoplasm , cytoskeleton , centrosome.	50	*	2	-	-	-	-	-	-	840	10.1205	19	234	*	5	104	*	4	Chromatin organization/modification			CHROMODOMAIN-HELICASE-DNA-BINDING PROTEIN 4 (PTHR10799:SF220)	DNA helicase activity;nucleic acid binding	regulation of transcription from RNA polymerase II promoter;DNA repair;DNA recombination;establishment or maintenance of chromatin architecture;establishment or maintenance of chromatin architecture		DNA helicase;helicase
Chaf1b	Chromatin assembly factor 1 subunit B		CAF1B_MOUSE	Q9D0N7		Nucleus.	26	*	1	84	*	4	261	5.93182	8	48	*	1	89	*	2	141	*	2	DNA	Replisome	Replisome factor1, 2	SUBFAMILY NOT NAMED (PTHR15271:SF4)	nucleic acid binding;chromatin binding	nucleobase, nucleoside, nucleotide and nucleic acid metabolic process;establishment or maintenance of chromatin architecture;establishment or maintenance of chromatin architecture		chromatin/chromatin-binding protein							Yes		Yes	Yes
Chaf1a	Chromatin assembly factor 1 subunit A	Caip150	CAF1A_MOUSE	Q9QWF0		Nucleus.	-	-	-	38	*	2	224	*	6	50	*	1		-			-		DNA	Replisome	Replisome factor1, 2	SUBFAMILY NOT NAMED (PTHR15272:SF0)	nucleic acid binding;chromatin binding	nucleobase, nucleoside, nucleotide and nucleic acid metabolic process;establishment or maintenance of chromatin architecture;establishment or maintenance of chromatin architecture		chromatin/chromatin-binding protein				S arrest	S+G2M		Yes		Yes	Yes
Cggbp1	CGG triplet repeat-binding protein 1		CGBP1_MOUSE	Q8BHG9		Nucleus.	-	-	-	-	-	-	91	*	5	43	*	2		-			-		DNA	Transcription		SUBFAMILY NOT NAMED (PTHR32344:SF0)												Yes
Cdk9	Cyclin-dependent kinase 9		CDK9_MOUSE	Q99J95	2.7.11.22; 2.7.11.23	Nucleus. Cytoplasm. Nucleus , PML body.	-	-	-	47	*	1	-	-	-	51	*	3		-			-		Cell signaling	Kinase		CELL DIVISION PROTEIN KINASE 9 (PTHR24056:SF34)	protein kinase activity	mitosis;protein amino acid phosphorylation;mitosis		non-receptor serine/threonine protein kinase;non-receptor serine/threonine protein kinase							Yes
Cd2bp2	CD2 antigen cytoplasmic tail-binding protein 2		CD2B2_MOUSE	Q9CWK3		Cytoplasm.	-	-	-	-	-	-	41	*	1	54	*	1		-			-		Cell signaling			SUBFAMILY NOT NAMED (PTHR13138:SF3)	nucleic acid binding;chromatin binding	meiosis;meiosis		chromatin/chromatin-binding protein					S
Ccs	Copper chaperone for superoxide dismutase	Ccsd	CCS_MOUSE	Q9WU84		Cytoplasm.	-	-	-	51	*	1	-	-	-	71	*	1		-			-		Cell signaling			COPPER CHAPERONE FOR SUPEROXIDE DISMUTASE (PTHR10003:SF27)	oxidoreductase activity;cation transmembrane transporter activity;antioxidant activity	cation transport		cation transporter;oxidoreductase
Ccdc37	Coiled-coil domain-containing protein 37		CCD37_MOUSE	Q80VN0			-	-	-	36	*	1	39	*	2	-	-	-		-			-		Unknown			SUBFAMILY NOT NAMED (PTHR21683:SF0)
Baz2a	Bromodomain adjacent to zinc finger domain protein 2A	Kiaa0314 Tip5	BAZ2A_MOUSE	Q91YE5		Nucleus , nucleolus.	34	*	1	-	-	-	-	-	-	130	*	3		-			-		Chromatin organization/modification			BROMODOMAIN ADJACENT TO ZINC FINGER DOMAIN 2, BAZ2 (PTHR22880:SF5)	acetyltransferase activity;nucleic acid binding;chromatin binding	transcription from RNA polymerase II promoter;establishment or maintenance of chromatin architecture;establishment or maintenance of chromatin architecture		acetyltransferase;chromatin/chromatin-binding protein
Baz1b	Tyrosine-protein kinase BAZ1B	Wbscr9 Wstf	BAZ1B_MOUSE	Q9Z277	2.7.10.2	Nucleus.	-	-	-	-	-	-	1584	5.02857	35	274	*	3	442	*	7	753	*	16	Chromatin organization/modification		PCNA interaction15	BROMODOMAIN ADJACENT TO ZINC FINGER DOMAIN 1, BAZ1 (PTHR22880:SF4)	acetyltransferase activity;nucleic acid binding;chromatin binding	transcription from RNA polymerase II promoter;establishment or maintenance of chromatin architecture;establishment or maintenance of chromatin architecture		acetyltransferase;chromatin/chromatin-binding protein										Yes
Bag6	Large proline-rich protein BAG6	Bat3	BAG6_MOUSE	Q9Z1R2		Cytoplasm , cytosol. Nucleus.	-	-	-	26	*	1	-	-	-	270	*	6		-			-		Chromatin organization/modification			SUBFAMILY NOT NAMED (PTHR15204:SF0)	protein binding	apoptosis		enzyme modulator
Atp6v1e1	V-type proton ATPase subunit E 1	Atp6e Atp6e2	VATE1_MOUSE	P50518			-	-	-	27	*	1	-	-	-	107	*	2		-			-		Cell signaling			SUBFAMILY NOT NAMED (PTHR11583:SF0)	hydrolase activity;cation transmembrane transporter activity;hydrogen ion transporting ATP synthase activity, rotational mechanism	cation transport;nucleobase, nucleoside, nucleotide and nucleic acid metabolic process	proton-transporting ATP synthase complex	ATP synthase;hydrolase
Atad5	ATPase family AAA domain-containing protein 5	Frag1	ATAD5_MOUSE	Q4QY64		Nucleus.	-	-	-	118	*	2	190	*	6	-	-	-		-			-		Chromatin organization/modification		RFC interaction21	ATPASE FAMILY AAA DOMAIN-CONTAINING PROTEIN 5 (PTHR15828:SF1)								S arrest					Yes	Yes
Asf1a	Histone chaperone ASF1A		ASF1A_MOUSE	Q9CQE6		Nucleus.	-	-	-	77	*	2	80	*	1	-	-	-		-			-		DNA	Replisome	Replisome factor1, 2	SUBFAMILY NOT NAMED (PTHR12040:SF0)	nucleic acid binding;chromatin binding	nucleobase, nucleoside, nucleotide and nucleic acid metabolic process;establishment or maintenance of chromatin architecture;establishment or maintenance of chromatin architecture		chromatin/chromatin-binding protein
Arpc2	Actin-related protein 2/3 complex subunit 2		ARPC2_MOUSE	Q9CVB6		Cytoplasm , cytoskeleton. Cell projection.	-	-	-	21	*	1	-	-	-	56	*	2		-			-		Cell structure			SUBFAMILY NOT NAMED (PTHR12058:SF0)					Integrin signalling pathway->Arp2/3;;Inflammation mediated by chemokine and cytokine signaling pathway->Actin related protein 2/3 complex;;Cytoskeletal regulation by Rho GTPase->Actin related protein 2/3 complex;;;;					1.45256
Arl2	ADP-ribosylation factor-like protein 2		ARL2_MOUSE	Q9D0J4		Mitochondrion intermembrane space. Cytoplasm , cytoskeleton , centrosome. Nucleus. Cytoplasm.	-	-	-	-	-	-	50	*	1	49	*	1		-			-		Cell signaling	GTP-binding		ADP-RIBOSYLATION FACTOR-LIKE 2, ARL2 (PTHR11711:SF26)	GTPase activity;protein binding	synaptic vesicle exocytosis;intracellular protein transport;exocytosis		small GTPase
Arf4	ADP-ribosylation factor 4		ARF4_MOUSE	P61750		Golgi apparatus.	-	-	-	96	*	1	50	*	1	-	-	-		-			-		Cell signaling	GTP-binding		ADP-RIBOSYLATION FACTOR, ARF (PTHR11711:SF30)	GTPase activity;protein binding	intracellular protein transport;vesicle-mediated transport		small GTPase	Huntington disease->ADP-ribosylation factor;;Integrin signalling pathway->ADP ribosylation factor 1;;Integrin signalling pathway->ADP ribosylation factor 6;;;;			G0/1 arrest
Aqr	Intron-binding protein aquarius	Kiaa0560	AQR_MOUSE	Q8CFQ3		Nucleus.	-	-	-	-	-	-	117	*	2	106	*	2		-			-		RNA			INTRON-BINDING PROTEIN AQUARIUS (PTHR10887:SF5)	DNA helicase activity;RNA helicase activity;endoribonuclease activity;single-stranded DNA binding	cell cycle;RNA catabolic process;regulation of transcription from RNA polymerase II promoter;tRNA metabolic process;nuclear mRNA splicing, via spliceosome;DNA replication;protein metabolic process;cell cycle		DNA helicase;RNA helicase;endoribonuclease;helicase;nuclease;hydrolase						15.5988	Yes
Apex1	Apurinic-apyrimidinic endonuclease 1	Ape Apex Ref1	APEX1_MOUSE	P28352	3.1.-.-; 4.2.99.18	Nucleus. Nucleus , nucleolus. Nucleus speckle. Endoplasmic reticulum. Cytoplasm. Mitochondrion.	48	*	2	-	-	-	-	-	-	151	*	5	154	*	4	60	*	2	DNA	Repair	BER on damage replication fork17	SUBFAMILY NOT NAMED (PTHR22748:SF0)	exodeoxyribonuclease activity;endodeoxyribonuclease activity;nucleic acid binding	DNA repair		endodeoxyribonuclease;exodeoxyribonuclease;nuclease
Anxa6	Annexin A6	Anx6	ANXA6_MOUSE	P14824		Cytoplasm. Melanosome.	-	-	-	29	*	1	-	-	-	73	*	3		-			-		Cell signaling			ANNEXIN A6 (PTHR10502:SF19)	calcium ion binding;calcium-dependent phospholipid binding	intracellular protein transport;signal transduction;fatty acid metabolic process;cell motion;signal transduction		transfer/carrier protein;annexin
Anp32e	Acidic leucine-rich nuclear phosphoprotein 32 family member E	Cpd1	AN32E_MOUSE	P97822		Cytoplasm. Nucleus.	-	-	-	42	*	1	-	-	-	42	*	1	37	*	1	72	*	3	Cell signaling			ACIDIC LEUCINE-RICH NUCLEAR PHOSPHOPROTEIN 32 FAMILY MEMBER E (PTHR11375:SF5)	protein binding;phosphatase inhibitor activity;phosphatase regulator activity			phosphatase inhibitor
Actl6a	Actin-like protein 6A	Actl6 Baf53a	ACL6A_MOUSE	Q9Z2N8		Nucleus.	84	*	1	-	-	-	-	-	-	248	5.90476	6		-			-		Chromatin organization/modification			ACTIN-LIKE PROTEIN 6, ACL6 (PTHR11937:SF32)	structural constituent of cytoskeleton	intracellular protein transport;exocytosis;endocytosis;mitosis;cytokinesis;mitosis;cellular component morphogenesis;cellular component morphogenesis;cellular component morphogenesis	actin cytoskeleton	actin and actin related protein
Acp1	Low molecular weight phosphotyrosine protein phosphatase		PPAC_MOUSE	Q9D358	3.1.3.48; 3.1.3.2	Cytoplasm.	-	-	-	-	-	-	74	*	3	84	*	2		-			-		Cell signaling	Phosphatase		LOW MOLECULAR WEIGHT PROTEIN-TYROSINE-PHOSPHATASE (PTHR11717:SF7)	phosphoprotein phosphatase activity;phosphoprotein phosphatase activity	transmembrane receptor protein tyrosine kinase signaling pathway;protein amino acid phosphorylation;transmembrane receptor protein tyrosine kinase signaling pathway		protein phosphatase;protein phosphatase
4831426I19Rik	Nesprin-3		SYNE3_MOUSE	Q4FZC9		Nucleus outer membrane; Single-pass type IV membrane protein.	32	*	1	25	*	1	-	-	-	-	-	-		-			-		Cell structure			SUBFAMILY NOT NAMED (PTHR11915:SF92)	structural constituent of cytoskeleton;actin binding	cellular component morphogenesis;cellular component morphogenesis;cellular component morphogenesis	actin cytoskeleton	non-motor actin binding protein
2010015L04Rik	Uncharacterized protein KIAA1751 homolog		K1751_MOUSE	Q3UY96			-	-	-	24	*	1	23	*	1	-	-	-		-			-		Unknown			SUBFAMILY NOT NAMED (PTHR22538:SF0)									G2M	35.1857
																											1Annu Rev Biochem. 2010;79:89-130; 2Cold Spring Harb Perspect Biol. 2010 Apr;2(4)
																											3J Biol Chem. 2004 Aug 13;279(33):34802-10.
																											4Nucleic Acids Res. 2009 Jun;37(10):3177-88
																											5Exp Cell Res. 2001 Feb 15;263(2):202-8
																											6Chromosoma. 2009 Aug;118(4):445-57
																											7DNA Repair (Amst). 2011 Jan 2;10(1):73-86.
																											8Genes Dev. 2001 Mar 15;15(6):724-36.
																											9Proc Natl Acad Sci U S A. 2008 Feb 5;105(5):1692-7
																											10DNA Repair (Amst). 2012 Jun 1;11(6):559-69.
																											11Genes Cells. 2002 Oct;7(10):997-1007
																											12Oncogene. 2001 Jan 25;20(4):484-9.
																											13J Biol Chem. 2002 Jun 7;277(23):20974-8. Epub 2002 Apr 2.
																											14Mol Cell. 2011 May 6;42(3):285-96
																											15Nat Cell Biol. 2004 Dec;6(12):1236-44
																											16Nucleic Acids Res. 2012 Mar 28.
																											17Biochim Biophys Acta. 1991 Aug 9;1079(1):57-64.
																											18Mol Cell. 2004 Aug 27;15(4):595-605
																											19J Mol Biol. 2007 Feb 9;366(1):36-52.
																											20Nucleic Acids Res. 2012 Mar;40(6):2599-610
																											21Curr. Biol., 13 (2003), pp. 1583–1595
																											22J Biol Chem. 2010 Nov 5;285(45):34608-15

## Sheet: Mature Chromatin bound prot
Table S3: Proteins identified on mature DNA
	Pulse/chase
Selected ( ratio protein score between corresponding pulse and pulse/chase is ≤0.33) and is present in two out of 3 experiments)	Exp I		Exp 2		Exp 3
	prot score	prot sequences	prot score	prot sequences	prot score	prot sequences	Symbol	Protein Name
FLNA_MOUSE	-	-	175	7	3384	53	Flna	Filamin-A (FLN-A) (Actin-binding protein 280) (ABP-280) (Alpha-filamin) (Endothelial actin-binding protein) (Filamin-1) (Non-muscle filamin)
VIME_MOUSE	-	-	498	12	3289	31	Vim	Vimentin
MYH9_MOUSE	-	-	123	6	3092	61	Myh9	Myosin-9 (Cellular myosin heavy chain, type A) (Myosin heavy chain 9) (Myosin heavy chain, non-muscle IIa) (Non-muscle myosin heavy chain A) (NMMHC-A) (Non-muscle myosin heavy chain IIa) (NMMHC II-a) (NMMHC-IIA)
ACTN4_MOUSE	-	-	27	1	2669	39	Actn4	Alpha-actinin-4 (F-actin cross-linking protein) (Non-muscle alpha-actinin 4)
LMNB1_MOUSE	-	-	403	10	2050	28	Lmnb1	Lamin-B1
TLN1_MOUSE	-	-	46	4	1855	37	Tln1	Talin-1
ALDH2_MOUSE	-	-	35	2	1677	17	Aldh2	Aldehyde dehydrogenase, mitochondrial (EC 1.2.1.3) (AHD-M1) (ALDH class 2) (ALDH-E2) (ALDHI)
TBA4A_MOUSE	-	-	164	2	1619	17	Tuba4a	Tubulin alpha-4A chain (Alpha-tubulin 4) (Alpha-tubulin isotype M-alpha-4) (Tubulin alpha-4 chain)
SYMC_MOUSE	-	-	20	1	1347	25	Mars	Methionine--tRNA ligase, cytoplasmic (EC 6.1.1.10) (Methionyl-tRNA synthetase) (MetRS)
IMB1_MOUSE	-	-	51	2	1214	19	Kpnb1	Importin subunit beta-1 (Karyopherin subunit beta-1) (Nuclear factor p97) (Pore targeting complex 97 kDa subunit) (PTAC97) (SCG)
SYIC_MOUSE	-	-	93	3	1060	27	Iars	Isoleucine--tRNA ligase, cytoplasmic (EC 6.1.1.5) (Isoleucyl-tRNA synthetase) (IRS) (IleRS)
IQGA1_MOUSE	-	-	18	1	1034	25	Iqgap1	Ras GTPase-activating-like protein IQGAP1
IMA2_MOUSE	-	-	47	1	1025	8	Kpna2	Importin subunit alpha-2 (Importin alpha P1) (Karyopherin subunit alpha-2) (Pendulin) (Pore targeting complex 58 kDa subunit) (PTAC58) (RAG cohort protein 1) (SRP1-alpha)
HXK2_MOUSE	-	-	38	1	955	27	Hk2	Hexokinase-2 (EC 2.7.1.1) (Hexokinase type II) (HK II)
SYAC_MOUSE	-	-	29	1	931	26	Aars	Alanine--tRNA ligase, cytoplasmic (EC 6.1.1.7) (Alanyl-tRNA synthetase) (AlaRS)
LMNB2_MOUSE	-	-	143	5	893	20	Lmnb2	Lamin-B2
PGK1_MOUSE	-	-	102	3	861	16	Pgk1	Phosphoglycerate kinase 1 (EC 2.7.2.3)
SYLC_MOUSE	-	-	39	2	754	25	Lars	Leucine--tRNA ligase, cytoplasmic (EC 6.1.1.4) (Leucyl-tRNA synthetase) (LeuRS)
KCRB_MOUSE	-	-	37	2	544	9	Ckb	Creatine kinase B-type (EC 2.7.3.2) (B-CK) (Creatine kinase B chain)
PELP1_MOUSE	-	-	57	3	518	12	Pelp1	Proline-, glutamic acid- and leucine-rich protein 1 (Modulator of non-genomic activity of estrogen receptor)
ATX10_MOUSE	-	-	15	1	452	13	Atxn10	Ataxin-10 (Brain protein E46) (Spinocerebellar ataxia type 10 protein homolog)
SF3B1_MOUSE	-	-	66	3	429	10	Sf3b1	Splicing factor 3B subunit 1 (Pre-mRNA-splicing factor SF3b 155 kDa subunit) (SF3b155) (Spliceosome-associated protein 155) (SAP 155)
LBR_MOUSE	-	-	252	5	384	6	Lbr	Lamin-B receptor (Integral nuclear envelope inner membrane protein)
RIF1_MOUSE	-	-	69	2	373	18	Rif1	Telomere-associated protein RIF1 (Rap1-interacting factor 1 homolog) (mRif1)
CNOT1_MOUSE	-	-	29	1	363	12	Cnot1	CCR4-NOT transcription complex subunit 1 (CCR4-associated factor 1)
RL10A_MOUSE	-	-	150	4	343	8	Rpl10a	60S ribosomal protein L10a (CSA-19) (Neural precursor cell expressed developmentally down-regulated protein 6) (NEDD-6)
EIF3G_MOUSE	-	-	27	1	328	4	Eif3g	Eukaryotic translation initiation factor 3 subunit G (eIF3g) (Eukaryotic translation initiation factor 3 RNA-binding subunit) (eIF-3 RNA-binding subunit) (Eukaryotic translation initiation factor 3 subunit 4) (eIF-3-delta) (eIF3 p42) (eIF3 p44)
HUWE1_MOUSE	-	-	31	1	309	7	Huwe1	E3 ubiquitin-protein ligase HUWE1 (EC 6.3.2.-) (E3Histone) (HECT, UBA and WWE domain-containing protein 1) (Upstream regulatory element-binding protein 1) (URE-B1) (URE-binding protein 1)
BZW1_MOUSE	-	-	31	3	308	11	Bzw1	Basic leucine zipper and W2 domain-containing protein 1
PSD11_MOUSE	-	-	58	2	302	11	Psmd11	26S proteasome non-ATPase regulatory subunit 11 (26S proteasome regulatory subunit RPN6) (26S proteasome regulatory subunit S9) (26S proteasome regulatory subunit p44.5)
SPRE_MOUSE	-	-	20	0	300	4	Spr	Sepiapterin reductase (SPR) (EC 1.1.1.153)
MYH14_MOUSE	-	-	29	1	289	7	Myh14	Myosin-14 (Myosin heavy chain 14) (Myosin heavy chain, non-muscle IIc) (Non-muscle myosin heavy chain IIc) (NMHC II-C)
GRPE1_MOUSE	-	-	31	1	279	10	Grpel1	GrpE protein homolog 1, mitochondrial (Mt-GrpE#1)
SEPT2_MOUSE	-	-	28	1	253	6	Sept2	Septin-2 (Neural precursor cell expressed developmentally down-regulated protein 5) (NEDD-5)
BZW2_MOUSE	-	-	43	3	231	7	Bzw2	Basic leucine zipper and W2 domain-containing protein 2
BZW2_MUSMM	-	-	43	3	231	7	Bzw2	Basic leucine zipper and W2 domain-containing protein 2 (Brain development-related molecule 2)
OGT1_MOUSE	-	-	43	1	225	6	Ogt	UDP-N-acetylglucosamine--peptide N-acetylglucosaminyltransferase 110 kDa subunit (EC 2.4.1.255) (O-GlcNAc transferase subunit p110) (O-linked N-acetylglucosamine transferase 110 kDa subunit) (OGT)
QKI_MOUSE	-	-	37	1	169	6	Qki	Protein quaking (MqkI) (qkI)
RPAB1_MOUSE	-	-	123	4	167	5	Polr2e	DNA-directed RNA polymerases I, II, and III subunit RPABC1 (RNA polymerases I, II, and III subunit ABC1) (DNA-directed RNA polymerase II subunit E) (RPB5 homolog)
RBP2_MOUSE	-	-	27	1	161	7	Ranbp2	E3 SUMO-protein ligase RanBP2 (EC 6.3.2.-) (Ran-binding protein 2) (RanBP2) [Includes: Putative peptidyl-prolyl cis-trans isomerase (PPIase) (EC 5.2.1.8) (Rotamase)]
MYADM_MOUSE	-	-	85	2	157	1	Myadm	Myeloid-associated differentiation marker (Myeloid up-regulated protein)
OST48_MOUSE	-	-	32	1	150	5	Ddost	Dolichyl-diphosphooligosaccharide--protein glycosyltransferase 48 kDa subunit (DDOST 48 kDa subunit) (Oligosaccharyl transferase 48 kDa subunit) (EC 2.4.1.119)
SUZ12_MOUSE	-	-	41	1	149	6	Suz12	Polycomb protein Suz12 (Suppressor of zeste 12 protein homolog)
QCR2_MOUSE	-	-	19	1	149	6	Uqcrc2	Cytochrome b-c1 complex subunit 2, mitochondrial (Complex III subunit 2) (Core protein II) (Ubiquinol-cytochrome-c reductase complex core protein 2)
RT23_MOUSE	-	-	45	1	148	4	Mrps23	28S ribosomal protein S23, mitochondrial (MRP-S23) (S23mt)
SEC13_MOUSE	-	-	34	1	135	3	Sec13	Protein SEC13 homolog (SEC13-like protein 1) (SEC13-related protein)
RPB3_MOUSE	-	-	23	1	131	4	Polr2c	DNA-directed RNA polymerase II subunit RPB3 (RNA polymerase II subunit 3) (RNA polymerase II subunit B3) (DNA-directed RNA polymerase II 33 kDa polypeptide) (RPB33) (DNA-directed RNA polymerase II subunit C) (RPB31)
CAPZB_MOUSE	-	-	33	1	117	4	Capzb	F-actin-capping protein subunit beta (CapZ beta)
RM24_MOUSE	-	-	42	1	115	3	Mrpl24	39S ribosomal protein L24, mitochondrial (L24mt) (MRP-L24)
FRG1_MOUSE	-	-	43	1	105	3	Frg1	Protein FRG1 (FSHD region gene 1 protein)
ATPO_MOUSE	-	-	22	1	95	5	Atp5o	ATP synthase subunit O, mitochondrial (Oligomycin sensitivity conferral protein) (OSCP)
LRWD1_MOUSE	-	-	100	2	54	2	LRWD1	Leucine-rich repeat and WD repeat-containing protein 1 (ORC-associated protein) (ORCA) (Origin recognition complex-associated protein)
RL4_MOUSE	272	5	-	-	1424	16	Rpl4	60S ribosomal protein L4
RS8_MOUSE	189	3	-	-	1215	10	Rps8	40S ribosomal protein S8
IF4A1_MOUSE	73	2	175	3	-	-	Eif4a1	Eukaryotic initiation factor 4A-I (eIF-4A-I) (eIF4A-I) (EC 3.6.4.13) (ATP-dependent RNA helicase eIF4A-1)
BOREA_MOUSE	57	1	131	4	192	5	Cdca8	Borealin (Cell division cycle-associated protein 8) (MESrg)
HSP74_MOUSE	53	1	122	4	1554	28	Hspa4	Heat shock 70 kDa protein 4 (Heat shock 70-related protein APG-2)
1433F_MOUSE	40	1	105	4	-	-	Ywhah	14-3-3 protein eta
ACTA_MOUSE	37	1	707	10	-	-	Acta2	Actin, aortic smooth muscle (Alpha-actin-2)
ACTC_MOUSE	37	1	707	10	-	-	Actc1	Actin, alpha cardiac muscle 1 (Alpha-cardiac actin)
ACTH_MOUSE	37	1	707	10	-	-	Actg2	Actin, gamma-enteric smooth muscle (Alpha-actin-3) (Gamma-2-actin) (Smooth muscle gamma-actin)
ACTS_MOUSE	37	1	707	10	-	-	Acta1	Actin, alpha skeletal muscle (Alpha-actin-1)
CENPV_MOUSE	32	1	-	-	201	6	Cenpv	Centromere protein V (CENP-V) (Proline-rich protein 6)
ORC5_MOUSE	30	0	58	1	-	-	Orc5	Origin recognition complex subunit 5
TRAP1_MOUSE	27	0	164	1	-	-	Trap1	Heat shock protein 75 kDa, mitochondrial (HSP 75) (TNFR-associated protein 1) (Tumor necrosis factor type 1 receptor-associated protein) (TRAP-1)
H10_MOUSE	24	0	77	3	-	-	H1f0	Histone H1.0 (Histone H1') (Histone H1(0)) (MyD196)
GLYR1_MOUSE	22	0	28	1	-	-	Glyr1	Putative oxidoreductase GLYR1 (EC 1.-.-.-) (Glyoxylate reductase 1 homolog) (Nuclear protein NP60)
EPHA3_MOUSE	16	0	19	1	-	-	Epha3	Ephrin type-A receptor 3 (EC 2.7.10.1) (EPH-like kinase 4) (EK4) (mEK4) (Tyrosine-protein kinase TYRO4) (Tyrosine-protein kinase receptor ETK1)
