# Supplementary material for: Identification of a large protein network involved in epigenetic transmission in replicating DNA of embryonic stem cells
Source: Nucleic Acids Res. 2014 May 22;42(11):6972–86. doi: 10.1093/nar/gku374 (PMC4066787; doi:10.1093/nar/gku374)
Supplement: SUPPLEMENTARY DATA [file supp_gku374_nar-00461-h-2014-File011.xlsx]

## Sheet: Sheet1
Table S2. HDAC1 interacting mass spectrometry data
prot_acc	Gene Symbol	prot_desc	prot_score	prot_sequences_sig	iPOND-MS
MTA2_MOUSE	Mta2	Metastasis-associated protein MTA2	233	10	YES
NPM_MOUSE	Npm1	Nucleophosmin	365	9	YES
NOP56_MOUSE	Nop56	Nucleolar protein 56	332	9	YES
HDAC1_MOUSE	Hdac1	Histone deacetylase 1	250	8	YES
RBBP4_MOUSE	Rbbp4	Histone-binding protein RBBP4	178	7	YES
CHD4_MOUSE	Chd4	Chromodomain-helicase-DNA-binding protein 4	76	5	YES
SP16H_MOUSE	Supt16h	FACT complex subunit SPT16	109	4	YES
SMCA5_MOUSE	Smarca5	SWI/SNF-related matrix-associated actin-dependent regulator of chromatin subfamily A member 5	60	4	YES
IF4A3_MOUSE	Eif4a3	Eukaryotic initiation factor 4A-III	102	3	YES
NOP58_MOUSE	Nop58	Nucleolar protein 58	63	3	YES
HELLS_MOUSE	Hells	Lymphocyte-specific helicase	61	3	YES
RBBP7_MOUSE	Rbbp7	Histone-binding protein RBBP7	60	3	YES
MTA3_MOUSE	Mta3	Metastasis-associated protein MTA3	54	3	YES
SMCA1_MOUSE	Smarca1	Probable global transcription activator SNF2L1	43	3	YES
TOP2B_MOUSE	Top2b	DNA topoisomerase 2-beta	112	2	YES
PCNA_MOUSE	Pcna	Proliferating cell nuclear antigen	103	2	YES
ELAV1_MOUSE	Elavl1	ELAV-like protein 1	70	2	YES
DHX15_MOUSE	Dhx15	Putative pre-mRNA-splicing factor ATP-dependent RNA helicase DHX15	49	2	YES
SF3B3_MOUSE	Sf3b3	Splicing factor 3B subunit 3	48	2	YES
SSRP1_MOUSE	Ssrp1	FACT complex subunit SSRP1	23	2	YES
BAZ2A_MOUSE	Baz2a	Bromodomain adjacent to zinc finger domain protein 2A	50	1	YES
MBD3_MOUSE	Mbd3	Methyl-CpG-binding domain protein 3	48	1	YES
SALL3_MOUSE	Sall3	Sal-like protein 3	47	1	YES
U2AF1_MOUSE	U2af1	Splicing factor U2AF 35 kDa subunit	41	1	YES
KIF4_MOUSE	Kif4	Chromosome-associated kinesin KIF4	38	1	YES
JADE1_MOUSE	Phf17	Protein Jade-1	38	1	YES
MCM4_MOUSE	Mcm4	DNA replication licensing factor MCM4	33	1	YES
AQR_MOUSE	Aqr	Intron-binding protein aquarius	30	1	YES
LAP2A_MOUSE	Tmpo	Lamina-associated polypeptide 2, isoforms alpha/zeta	27	1	YES
DNMT1_MOUSE	Dnmt1	DNA (cytosine-5)-methyltransferase 1	23	1	YES
MBB1A_MOUSE	Mybbp1a	Myb-binding protein 1A	815	18
DDX21_MOUSE	Ddx21	Nucleolar RNA helicase 2	339	13
DHX9_MOUSE	Dhx9	ATP-dependent RNA helicase A	338	12
SFPQ_MOUSE	Sfpq	Splicing factor, proline- and glutamine-rich	435	10
TOP2A_MOUSE	Top2a	DNA topoisomerase 2-alpha	313	10
NUCL_MOUSE	Ncl	Nucleolin	262	9
FBRL_MOUSE	Fbl	rRNA 2~-O-methyltransferase fibrillarin	132	7
DDX17_MOUSE	Ddx17	Probable ATP-dependent RNA helicase DDX17	267	6
SALL4_MOUSE	Sall4	Sal-like protein 4	162	6
PARP1_MOUSE	Parp1	Poly [ADP-ribose] polymerase 1	137	6
ADT1_MOUSE	Slc25a4	ADP/ATP translocase 1	105	6
TIF1B_MOUSE	Trim28	Transcription intermediary factor 1-beta	134	5
NONO_MOUSE	Nono	Non-POU domain-containing octamer-binding protein	115	5
DX39B_MOUSE	Ddx39b	Spliceosome RNA helicase Ddx39b	87	5
PLAK_MOUSE	Jup	Junction plakoglobin	152	4
MTA1_MOUSE	Mta1	Metastasis-associated protein MTA1	124	4
P66A_MOUSE	Gatad2a	Transcriptional repressor p66 alpha	105	3
SRSF7_MOUSE	Srsf7	Serine/arginine-rich splicing factor 7	87	3
DDX56_MOUSE	Ddx56	Probable ATP-dependent RNA helicase DDX56	112	2
MATR3_MOUSE	Matr3	Matrin-3	97	2
P66B_MOUSE	Gatad2b	Transcriptional repressor p66-beta	89	2
PRP8_MOUSE	Prpf8	Pre-mRNA-processing-splicing factor 8	85	2
NOP2_MOUSE	Nop2	Putative ribosomal RNA methyltransferase NOP2	71	2
SRSF3_MOUSE	Srsf3	Serine/arginine-rich splicing factor 3	70	2
PCBP2_MOUSE	Pcbp2	Poly(rC)-binding protein 2	66	2
RAN_MOUSE	Ran	GTP-binding nuclear protein Ran	65	2
RCC1_MOUSE	Rcc1	Regulator of chromosome condensation	60	2
RBM14_MOUSE	Rbm14	RNA-binding protein 14	49	2
EBP2_MOUSE	Ebna1bp2	Probable rRNA-processing protein EBP2	46	2
CELF1_MOUSE	Celf1	CUGBP Elav-like family member 1	42	2
CDK1_MOUSE	Cdk1	Cyclin-dependent kinase 1	71	1
SMCA4_MOUSE	Smarca4	Transcription activator BRG1	71	1
SUMO3_MOUSE	Sumo3	Small ubiquitin-related modifier 3	56	1
HS71A_MOUSE	Hspa1a	Heat shock 70 kDa protein 1A	52	1
HS71B_MOUSE	Hspa1b	Heat shock 70 kDa protein 1B	52	1
FUBP2_MOUSE	Khsrp	Far upstream element-binding protein 2	48	1
LYAR_MOUSE	Lyar	Cell growth-regulating nucleolar protein	48	1
SRS10_MOUSE	Srsf10	Serine/arginine-rich splicing factor 10	48	1
TPX2_MOUSE	Tpx2	Targeting protein for Xklp2	48	1
RRP5_MOUSE	Pdcd11	Protein RRP5 homolog	47	1
RUVB1_MOUSE	Ruvbl1	RuvB-like 1	42	1
SMC3_MOUSE	Smc3	Structural maintenance of chromosomes protein 3	42	1
SRSF5_MOUSE	Srsf5	Serine/arginine-rich splicing factor 5	42	1
IF2G_MOUSE	Eif2s3x	Eukaryotic translation initiation factor 2 subunit 3, X-linked	40	1
IF2H_MOUSE	Eif2s3y	Eukaryotic translation initiation factor 2 subunit 3, Y-linked	40	1
M3KL4_MOUSE	Mlk4	Mitogen-activated protein kinase kinase kinase MLK4	40	1
CBX5_MOUSE	Cbx5	Chromobox protein homolog 5	39	1
PTBP1_MOUSE	Ptbp1	Polypyrimidine tract-binding protein 1	35	1
CBP_MOUSE	Crebbp	CREB-binding protein	33	1
TECR_MOUSE	Tecr	Trans-2,3-enoyl-CoA reductase	32	1
WDR5_MOUSE	Wdr5	WD repeat-containing protein 5	31	1
CCD67_MOUSE	Ccdc67	Coiled-coil domain-containing protein 67	30	1
EWS_MOUSE	Ewsr1	RNA-binding protein EWS	30	1
SMC1A_MOUSE	Smc1a	Structural maintenance of chromosomes protein 1A	30	1
FAS_MOUSE	Fasn	Fatty acid synthase	28	1
RPN2_MOUSE	Rpn2	Dolichyl-diphosphooligosaccharide--protein glycosyltransferase subunit 2	26	1
GRWD1_MOUSE	Grwd1	Glutamate-rich WD repeat-containing protein 1	25	1
COPB2_MOUSE	Copb2	Coatomer subunit beta~	24	1
VIGLN_MOUSE	Hdlbp	Vigilin	24	1
RRBP1_MOUSE	Rrbp1	Ribosome-binding protein 1	24	1
ATRX_MOUSE	Atrx	Transcriptional regulator ATRX	23	1
VP33B_MOUSE	Vps33b	Vacuolar protein sorting-associated protein 33B	22	1
MUG2_MOUSE	Mug2	Murinoglobulin-2	21	1
SPT5H_MOUSE	Supt5h	Transcription elongation factor SPT5	21	1
ZBED4_MOUSE	Zbed4	Zinc finger BED domain-containing protein 4	21	1
PRP6_MOUSE	Prpf6	Pre-mRNA-processing factor 6	20	1
ARHG2_MOUSE	Arhgef2	Rho guanine nucleotide exchange factor 2	18	1
SPKAP_MOUSE	Sphkap	A-kinase anchor protein SPHKAP	17	1
ACTBL_MOUSE	Actbl2	Beta-actin-like protein 2	179	11
DDX3X_MOUSE	Ddx3x	ATP-dependent RNA helicase DDX3X	352	9
DDX5_MOUSE	Ddx5	Probable ATP-dependent RNA helicase DDX5	308	9
PHB2_MOUSE	Phb2	Prohibitin-2	375	8
DDX3Y_MOUSE	Ddx3y	ATP-dependent RNA helicase DDX3Y	243	7
HSP7C_MOUSE	Hspa8	Heat shock cognate 71 kDa protein	194	7
PHB_MOUSE	Phb	Prohibitin	194	7
LMNB1_MOUSE	Lmnb1	Lamin-B1	176	7
ADT2_MOUSE	Slc25a5	ADP/ATP translocase 2	161	7
RALY_MOUSE	Raly	RNA-binding protein Raly	155	6
TADBP_MOUSE	Tardbp	TAR DNA-binding protein 43	253	5
VDAC1_MOUSE	Vdac1	Voltage-dependent anion-selective channel protein 1	140	5
FUS_MOUSE	Fus	RNA-binding protein FUS	132	4
HDAC2_MOUSE	Hdac2	Histone deacetylase 2	114	4
EF1A1_MOUSE	Eef1a1	Elongation factor 1-alpha 1	91	4
PP1B_MOUSE	Ppp1cb	Serine/threonine-protein phosphatase PP1-beta catalytic subunit	181	3
GBLP_MOUSE	Gnb2l1	Guanine nucleotide-binding protein subunit beta-2-like 1	102	3
VDAC3_MOUSE	Vdac3	Voltage-dependent anion-selective channel protein 3	98	3
RPN1_MOUSE	Rpn1	Dolichyl-diphosphooligosaccharide--protein glycosyltransferase subunit 1	88	3
SRSF1_MOUSE	Srsf1	Serine/arginine-rich splicing factor 1	86	3
EF1A2_MOUSE	Eef1a2	Elongation factor 1-alpha 2	73	3
UBB_MOUSE	Ubb	Polyubiquitin-B	110	2
UBC_MOUSE	Ubc	Polyubiquitin-C	110	2
IMB1_MOUSE	Kpnb1	Importin subunit beta-1	89	2
DDX4_MOUSE	Ddx4	Probable ATP-dependent RNA helicase DDX4	77	2
NOG1_MOUSE	Gtpbp4	Nucleolar GTP-binding protein 1	72	2
VDAC2_MOUSE	Vdac2	Voltage-dependent anion-selective channel protein 2	70	2
WDR43_MOUSE	Wdr43	WD repeat-containing protein 43	53	2
ILF2_MOUSE	Ilf2	Interleukin enhancer-binding factor 2	51	2
BOP1_MOUSE	Bop1	Ribosome biogenesis protein BOP1	45	2
KHDR1_MOUSE	Khdrbs1	KH domain-containing, RNA-binding, signal transduction-associated protein 1	33	2
ASB15_MOUSE	Asb15	Ankyrin repeat and SOCS box protein 15	26	2
PZRN3_MOUSE	Pdzrn3	E3 ubiquitin-protein ligase PDZRN3	22	2
IF4A1_MOUSE	Eif4a1	Eukaryotic initiation factor 4A-I	76	1
ATAD3_MOUSE	Atad3	ATPase family AAA domain-containing protein 3	69	1
PRP19_MOUSE	Prpf19	Pre-mRNA-processing factor 19	59	1
U2AF2_MOUSE	U2af2	Splicing factor U2AF 65 kDa subunit	58	1
IMA2_MOUSE	Kpna2	Importin subunit alpha-2	57	1
GRP78_MOUSE	Hspa5	78 kDa glucose-regulated protein	52	1
IMA4_MOUSE	Kpna4	Importin subunit alpha-4	51	1
SALL1_MOUSE	Sall1	Sal-like protein 1	47	1
CBX3_MOUSE	Cbx3	Chromobox protein homolog 3	45	1
EF1G_MOUSE	Eef1g	Elongation factor 1-gamma	38	1
DOCK1_MOUSE	Dock1	Dedicator of cytokinesis protein 1	37	1
IF2B1_MOUSE	Igf2bp1	Insulin-like growth factor 2 mRNA-binding protein 1	37	1
PTBP2_MOUSE	Ptbp2	Polypyrimidine tract-binding protein 2	35	1
PTBP3_MOUSE	Ptbp3	Polypyrimidine tract-binding protein 3	35	1
RBMX_MOUSE	Rbmx	RNA-binding motif protein, X chromosome	35	1
EGFR_MOUSE	Egfr	Epidermal growth factor receptor	33	1
EP300_MOUSE	Ep300	Histone acetyltransferase p300	33	1
TOP1_MOUSE	Top1	DNA topoisomerase 1	33	1
NRX3A_MOUSE	Nrxn3	Neurexin-3-alpha	32	1
PLXB2_MOUSE	Plxnb2	Plexin-B2	32	1
SPG17_MOUSE	Spag17	Sperm-associated antigen 17	30	1
GTR5_MOUSE	Slc2a5	Solute carrier family 2, facilitated glucose transporter member 5	29	1
ERH_MOUSE	Erh	Enhancer of rudimentary homolog	28	1
NDF1_MOUSE	Neurod1	Neurogenic differentiation factor 1	28	1
SARNP_MOUSE	Sarnp	SAP domain-containing ribonucleoprotein	28	1
TMM8A_MOUSE	Tmem8a	Transmembrane protein 8A	28	1
EFNA3_MOUSE	Efna3	Ephrin-A3	27	1
ITA3_MOUSE	Itga3	Integrin alpha-3	27	1
HMR1_MOUSE	Mr1	Major histocompatibility complex class I-related gene protein	27	1
GTR1_MOUSE	Slc2a1	Solute carrier family 2, facilitated glucose transporter member 1	27	1
STAR9_MOUSE	Stard9	StAR-related lipid transfer protein 9	27	1
SYNE2_MOUSE	Syne2	Nesprin-2	27	1
TRPC1_MOUSE	Trpc1	Short transient receptor potential channel 1	27	1
CA021_MOUSE		Uncharacterized protein C1orf21 homolog	27	1
CD3D_MOUSE	Cd3d	T-cell surface glycoprotein CD3 delta chain	26	1
DSG4_MOUSE	Dsg4	Desmoglein-4	26	1
GBGT1_MOUSE	Gbgt1	Globoside alpha-1,3-N-acetylgalactosaminyltransferase 1	26	1
RHG15_MOUSE	Arhgap15	Rho GTPase-activating protein 15	25	1
BRX1_MOUSE	Brix1	Ribosome biogenesis protein BRX1 homolog	25	1
KLOT_MOUSE	Kl	Klotho	25	1
KLDC1_MOUSE	Klhdc1	Kelch domain-containing protein 1	25	1
PAXI1_MOUSE	Paxip1	PAX-interacting protein 1	25	1
RP3A_MOUSE	Rph3a	Rabphilin-3A	25	1
SNX14_MOUSE	Snx14	Sorting nexin-14	25	1
GRIK1_MOUSE	Grik1	Glutamate receptor, ionotropic kainate 1	24	1
GRIK2_MOUSE	Grik2	Glutamate receptor, ionotropic kainate 2	24	1
TSHR_MOUSE	Tshr	Thyrotropin receptor	24	1
CAC1S_MOUSE	Cacna1s	Voltage-dependent L-type calcium channel subunit alpha-1S	23	1
QN1_MOUSE	Kiaa1009	Protein QN1 homolog	23	1
MA2C1_MOUSE	Man2c1	Alpha-mannosidase 2C1	23	1
UTF1_MOUSE	Utf1	Undifferentiated embryonic cell transcription factor 1	23	1
K1530_MOUSE		Uncharacterized protein KIAA1530	23	1
PCX3_MOUSE	Pcnxl3	Pecanex-like protein 3	22	1
NEC1_MOUSE	Pcsk1	Neuroendocrine convertase 1	22	1
PDZD4_MOUSE	Pdzd4	PDZ domain-containing protein 4	22	1
KPCD2_MOUSE	Prkd2	Serine/threonine-protein kinase D2	21	1
A1AT5_MOUSE	Serpina1e	Alpha-1-antitrypsin 1-5	21	1
TFDP2_MOUSE	Tfdp2	Transcription factor Dp-2	21	1
VP13C_MOUSE	Vps13c	Vacuolar protein sorting-associated protein 13C	21	1
CBPZ_MOUSE	Cpz	Carboxypeptidase Z	20	1
VIR_MOUSE	Kiaa1429	Protein virilizer homolog	19	1
KPCE_MOUSE	Prkce	Protein kinase C epsilon type	19	1
TR114_MOUSE	Tas2r114	Taste receptor type 2 member 114	19	1
SPB13_MOUSE	Serpinb13	Serpin B13	18	1
ZP2_MOUSE	Zp2	Zona pellucida sperm-binding protein 2	17	1
RELL2_MOUSE	Rell2	RELT-like protein 2	16	1
EXPH5_MOUSE	Exph5	Exophilin-5	15	1
GRAD_MOUSE	Gzmd	Granzyme D	14	1
STRBP_MOUSE	Strbp	Spermatid perinuclear RNA-binding protein	14	1
